# Supplementary material for: Comprehensive proteome profiling of molecular endotypes in Japanese adults with moderate-to-severe atopic dermatitis
Source: Front Med (Lausanne). 2025 Nov 20;12:1649918. doi: 10.3389/fmed.2025.1649918 (PMC12676969; doi:10.3389/fmed.2025.1649918)
Supplement: Supplementary file 2 [file Table_1.xlsx]

## Sheet: Fig2a_wcss_alldata
clusters	wss
1	68919.4
2	55283.3
3	50111.1
4	47661.8
5	46141.2
6	44427.2
7	43042.1
8	41669.7
9	40616.9
10	39496.3

## Sheet: Fig2b_wcss_patientdata
clusters	wss
1	49745.2
2	42021.4
3	39563.9
4	37656.4
5	36282.9
6	34955.1
7	33611.2
8	32699.5
9	31654
10	30478.3

## Sheet: Fig2c_tsne_k3alldata
NewSampleID	cluster	x	y
HC_1	3	4.66244	-56.7659
HC_2	3	1.52575	-49.4829
HC_3	3	-8.261	-35.7654
HC_4	3	1.06353	-54.004
HC_5	3	-11.9306	-39.8258
HC_6	3	-4.67043	-49.9931
HC_7	3	4.40155	-53.1421
HC_8	3	2.24506	-44.7221
HC_9	3	-1.69932	-42.8681
HC_10	3	-5.78547	-40.3523
HC_11	3	-8.11541	-41.7714
HC_12	3	-11.7185	-45.3655
HC_13	3	-6.05639	-44.8309
HC_14	3	2.02557	-36.8007
HC_15	3	-2.10985	-45.6968
AD_1	2	18.1958	-17.1632
AD_2	2	19.9303	12.0738
AD_3	2	21.8923	-21.1114
AD_4	2	20.1974	-10.6725
AD_5	1	4.18775	25.0337
AD_6	2	17.081	2.38008
AD_7	2	17.281	-12.8518
AD_8	2	14.3439	-24.4666
AD_9	2	9.33054	-4.24897
AD_10	2	8.22694	6.62481
AD_11	1	-0.321127	24.882
AD_12	1	-16.821	44.7239
AD_13	2	-10.497	-4.9719
AD_14	2	-7.92467	-2.46127
AD_15	1	-8.85929	32.2326
AD_16	2	5.12662	14.7793
AD_17	1	-14.6488	15.8019
AD_18	2	14.7657	-17.6149
AD_19	2	-12.0203	-12.8019
AD_20	2	-0.0373657	10.1873
AD_21	2	10.1103	-17.8122
AD_22	2	-1.06529	39.6365
AD_23	1	-3.31223	35.412
AD_24	1	-8.2766	19.5475
AD_25	2	-0.109164	-1.50292
AD_26	2	13.1903	13.7676
AD_27	1	-15.2163	30.5637
AD_28	2	13.9879	-14.2819
AD_29	2	-5.84057	-15.9959
AD_30	2	-8.41183	-10.9156
AD_31	2	-4.25374	-11.8936
AD_32	3	0.585528	-21.774
AD_33	1	-19.6653	37.5875
AD_34	1	-4.54053	22.1421
AD_35	2	15.3493	-6.02242
AD_36	1	1.38634	32.6042
AD_37	2	17.4492	13.4466
AD_38	2	-9.69907	5.93022
AD_39	2	4.06742	8.80815
AD_40	1	-13.8483	23.3065
AD_41	1	-10.3743	28.7093
AD_42	2	20.2608	-5.20595
AD_43	1	-8.8883	23.569
AD_44	1	2.62628	18.7021
AD_45	1	-9.10082	12.6644
AD_46	2	16.4769	18.4234
AD_47	2	6.72272	2.86836
AD_48	1	-15.7983	20.6287
AD_49	2	23.1021	-12.9211
AD_50	1	-19.978	21.0717
AD_51	1	-3.63428	17.0936
AD_52	1	-10.4707	43.0327
AD_53	2	12.2881	2.21051
AD_54	1	7.238	40.2008
AD_55	1	-1.43246	32.136
AD_56	2	13.9197	-9.49194
AD_57	2	24.5151	-6.93027
AD_58	1	5.40147	38.2445
AD_59	1	-10.5244	10.3208
AD_60	1	-4.42728	28.2892
AD_61	2	-7.9742	-6.92977
AD_62	2	-21.179	7.57222
AD_63	1	-6.19758	37.9141
AD_64	1	7.10724	30.4171
AD_65	3	-3.45188	-38.0918
AD_66	2	0.97062	-11.996
AD_67	1	-2.26996	21.9619
AD_68	2	1.30667	-16.5356
AD_69	1	-18.6262	34.1291
AD_70	1	-22.2357	36.5563
AD_71	2	8.56375	-15.0084
AD_72	2	2.65655	-9.60865
AD_73	1	-13.4866	44.4818

## Sheet: Fig2d_tsne_k2patientdata
Final cluster assignments utilized in all downstream analyses
NewSampleID	cluster	x	y
AD_1	2	-53.3035	35.725
AD_2	2	-22.5019	-34.8955
AD_3	2	-64.1366	40.2567
AD_4	2	-29.427	42.831
AD_5	1	48.1452	-17.0834
AD_6	2	-8.20998	28.6898
AD_7	2	-37.2872	38.0036
AD_8	2	-47.7138	20.3881
AD_9	2	0.213631	36.3433
AD_10	2	-16.73	-21.0461
AD_11	1	39.6842	-15.6913
AD_12	1	78.2386	-37.3264
AD_13	2	-68.1627	-6.53796
AD_14	2	-63.6348	-12.4294
AD_15	1	41.5531	-26.3667
AD_16	2	-5.39177	12.1992
AD_17	1	10.5747	-8.39704
AD_18	2	-46.6271	32.1403
AD_19	2	-50.7508	-4.30451
AD_20	2	14.8048	-42.4659
AD_21	2	-47.155	47.0855
AD_22	2	24.0796	9.62554
AD_23	1	27.598	1.22718
AD_24	1	44.4733	15.4349
AD_25	2	-20.645	2.96495
AD_26	2	-14.8539	-44.9568
AD_27	1	54.048	-2.65879
AD_28	2	-44.8879	39.4816
AD_29	2	-51.2191	-17.9988
AD_30	2	-53.1224	2.25998
AD_31	2	-50.3914	8.29237
AD_32	2	-37.2319	-8.24955
AD_33	1	72.6694	1.17467
AD_34	1	29.6905	-16.0533
AD_35	2	-27.0719	30.3647
AD_36	1	38.0618	2.53861
AD_37	2	-17.0981	-38.3828
AD_38	2	-3.04128	-1.37885
AD_39	2	18.9504	-34.5436
AD_40	1	15.9137	-22.2176
AD_41	1	45.2944	-6.60847
AD_42	2	-20.7443	37.8006
AD_43	1	22.9987	-17.7498
AD_44	1	34.6545	-39.7905
AD_45	1	10.0189	4.77936
AD_46	2	-7.78597	-34.7104
AD_47	2	-22.1675	-15.5967
AD_48	1	13.7203	-15.7745
AD_49	2	-32.2556	48.9341
AD_50	1	5.88019	-19.9141
AD_51	1	29.915	-27.1193
AD_52	1	65.6119	-38.814
AD_53	2	-13.8358	19.4365
AD_54	1	67.2286	-20.3092
AD_55	1	33.1607	-2.63665
AD_56	2	-35.4965	31.0622
AD_57	2	-20.0457	48.711
AD_58	1	62.0462	-18.3885
AD_59	1	5.62645	1.15466
AD_60	1	24.6111	-7.11913
AD_61	2	-62.5403	-4.1625
AD_62	2	21.6974	34.5433
AD_63	1	52.8591	-31.9518
AD_64	1	24.1237	29.2249
AD_65	2	-58.3529	13.7344
AD_66	2	-39.3906	6.93996
AD_67	1	33.5087	-19.8663
AD_68	2	-38.3406	-0.475312
AD_69	1	63.9452	-0.843969
AD_70	1	71.0449	-5.17241
AD_71	2	-52.8666	46.5058
AD_72	2	-34.457	10.8702
AD_73	1	72.2295	-40.7361

## Sheet: Fig2table
		cluster assignment from K2_patientdata
		1	2
cluster assignment from K3_alldata	1	31	0
	2	0	40
	3	0	2
			sum	73
Note: table does not include healthy control assignments

## Sheet: Fig3_heatmap
	AARSD1	ABHD14B	ABL1	ACAN	ACE2	ACP5	ACP6	ACTA2	ACVRL1	ACY1	ADA	ADA2	ADAM22	ADAM23	ADAM8	ADAMTS13	ADAMTS15	ADAMTS16	ADAMTS8	ADCYAP1R1	ADGRE2	ADGRE5	ADGRG1	ADGRG2	ADH4	ADM	AFP	AGER	AGR2	AGR3	AGRN	AGRP	AGXT	AHCY	AHSP	AK1	AKR1B1	AKR1C4	AKT1S1	AKT3	ALDH1A1	ALDH3A1	ALPP	AMBN	AMFR	AMIGO2	AMY2A	AMY2B	ANG
HC_1	-1.43424	-1.96905	-2.06885	0.213982	-0.0710827	-1.72247	0.485232	-0.988361	-1.4289	-0.926713	-1.69297	1.24311	0.776778	0.872759	-0.941618	-0.651993	1.59291	0.371817	1.55338	0.425607	0.380308	0.735978	-0.0157518	1.42963	-0.0177898	-1.846	-1.51968	0.850579	0.283051	-0.162258	-0.626121	0.635037	-0.247598	-0.746613	-0.866567	-2.49949	-0.716607	0.28595	-1.02873	-1.04483	-0.712746	-0.317785	-0.278692	0.852374	0.488123	-1.48502	0.771141	0.966537	-2.13867
HC_2	-0.870042	-1.22037	-1.17972	1.28165	-0.311653	-0.467212	-0.266237	1.21592	0.0418389	-0.853983	-0.0785786	0.141104	0.0102966	-0.194704	-1.87916	0.355293	-0.17021	1.94962	1.2793	0.737044	-0.0773052	0.425636	-0.490011	0.438603	-0.662882	0.529712	0.839063	-1.20808	1.8572	-0.0420547	-0.537318	-0.464005	-0.335566	-0.94097	-0.747456	-1.44967	-1.06763	0.0262233	-0.426373	-0.34387	-1.1859	-0.00111906	0.0546262	1.38196	-1.07264	-1.29812	0.269743	0.284455	-1.18034
HC_3	-0.112936	-1.59074	-1.07011	1.60042	0.660715	0.342516	0.552819	-1.03829	0.822419	0.309819	0.763798	0.784211	1.78471	-0.407846	-1.10295	2.44212	-0.58788	-0.0176542	1.64612	-0.313262	0.262747	1.75185	0.712152	2.4819	0.0427191	0.505855	-0.670947	2.75647	-0.0177975	0.649631	2.02144	0.702093	0.630555	-0.0665841	1.03552	1.10825	2.36498	0.40636	-0.248877	-0.131006	-0.322719	-0.101318	1.41796	-0.430127	0.976136	1.0464	2.44806	2.86219	0.214571
HC_4	-0.444255	-2.79832	-1.62949	-0.536004	-0.557793	0.0420825	-0.76482	-1.14071	-1.99272	-0.262065	-1.34638	0.197502	-1.28844	-0.943454	-1.47852	0.505351	0.883376	-0.352924	-0.400236	0.0156771	0.287703	0.214927	0.278641	-0.528952	-0.565227	-1.38346	-1.17977	-0.12801	-0.163593	1.24555	-1.04436	0.614814	-0.733274	-0.491786	-1.77201	-0.979312	-0.727326	0.179481	-0.593216	-1.39483	-0.840157	-0.595658	-0.0576532	1.06106	-1.12739	-1.70766	0.0119924	-0.21115	0.465946
HC_5	-0.183033	-1.2699	-0.62416	0.406937	-0.994975	-0.404491	-0.549117	1.47582	-0.396988	-1.31416	-1.4674	0.091354	1.54133	0.559049	-0.230386	0.60879	0.517146	2.30542	1.10681	1.16911	0.541464	1.02902	0.0906962	0.541431	-0.58775	-0.103302	-0.372734	0.746697	0.0480897	-1.52811	0.980938	-1.15463	-0.511501	-0.277861	0.521092	-0.562766	-0.432846	-1.16737	-0.470081	-0.706067	-1.05672	-0.853788	-0.17831	3.65401	0.226484	-0.156781	1.30913	1.44066	-0.913406
HC_6	-0.114305	-0.33193	-1.66888	-1.24723	-0.0185426	-0.20692	-0.613417	-1.55907	-1.79392	-0.661048	-2.17554	0.592287	-0.844773	-1.17711	-0.708253	0.813044	1.66895	0.608949	0.429639	0.797101	1.07575	0.330468	0.0862085	-0.688935	-1.19914	-0.832669	0.317485	-0.355635	-0.442661	0.24056	-0.0859788	0.45014	-0.440746	-1.11841	-0.558559	-0.880543	0.291315	0.28404	-0.384858	-1.22852	-0.91821	-0.388487	2.63536	0.0655308	-1.42513	-0.374605	1.05179	1.10003	0.80992
HC_7	-0.892084	-1.5344	-1.55887	0.247005	-0.489597	-0.293893	-2.18435	0.187587	-1.18887	-0.646114	-0.798691	0.99908	-0.753778	-0.078126	-1.39535	0.163568	0.714332	1.0596	2.03478	-1.98301	-0.0529513	-0.154023	-0.711882	1.40845	-0.323023	-0.516278	-1.76698	1.85776	0.522641	0.459494	0.0750773	-0.009061	0.281918	-0.633913	-0.873913	-1.47316	-2.70475	0.569645	-1.35803	-1.46249	-0.766474	-0.0194832	1.07781	1.15199	0.528091	-1.01674	2.11774	1.77628	0.555088
HC_8	0.422789	-0.651492	-1.37562	0.693231	-0.701413	-1.33339	-0.880479	-0.46541	-0.104437	-1.17453	-1.15525	-2.24133	0.473941	-1.11507	-1.38681	-0.793601	-0.512025	-0.0539939	0.315266	-0.964963	-0.372559	-2.08334	0.130547	0.814449	-1.36411	-0.882467	-0.295385	-0.237131	-0.704304	-0.00256268	-2.10873	2.09536	-0.316831	-1.37073	-0.19021	-0.2623	-0.968814	-2.32096	-1.29568	-0.107142	-1.53944	-0.0777893	-0.0936952	-0.153579	-0.678673	-0.769023	-0.370035	-0.287702	-0.848711
HC_9	0.0224671	-1.91569	-1.46402	0.92958	-0.382409	0.813133	0.203585	0.325528	-1.29891	0.673712	-0.853834	0.270412	0.231527	-1.08855	-1.09552	-0.286608	-0.401131	0.875029	0.720003	0.0196237	0.655116	0.106921	-0.173539	-2.06729	1.02599	0.378001	1.82644	-1.31458	-0.806675	-1.14931	0.0343358	0.438584	0.330229	-0.836362	0.424755	-0.468828	-0.363245	-0.789529	-0.836508	-0.354582	0.764941	-0.202895	0.354155	-1.26842	-0.0529561	-0.754937	0.951628	1.1624	1.15562
HC_10	0.99849	-0.718186	-0.874471	0.879089	-0.218014	-0.0628707	1.20322	-0.386672	-0.118399	-0.203663	-1.01452	-0.35554	1.2669	-0.559447	-0.984689	0.669104	-0.946282	0.484121	1.84395	0.232225	-0.0445326	-0.0647159	0.280795	-0.313344	0.44317	-0.375917	0.0792561	0.738622	0.276721	0.155817	-0.174782	0.0712232	-0.383496	-0.727634	0.977594	0.374464	0.0119323	-0.632738	0.125696	-0.561612	-0.0624644	-0.844721	-1.08556	0.361152	-0.927046	0.331432	0.12891	0.158885	0.680529
HC_11	0.958513	-0.817375	-1.06945	0.23063	-0.149818	-0.430416	0.927938	0.0784583	-0.41494	-1.33189	-1.22262	-0.794499	1.3071	-0.332045	-0.630651	0.204652	-0.903602	-0.91198	0.702898	0.83262	-0.655184	-0.185281	-0.829101	-0.312834	-0.108133	0.173019	-1.98851	0.425665	0.798442	1.70028	-1.22419	-0.221784	-1.04882	-1.15857	1.01065	-0.0309445	0.216959	0.120756	0.281573	-4.24754	-0.741913	0.689716	0.115799	1.87407	-0.22811	-1.31221	0.079445	-0.0876662	-0.86649
HC_12	-0.841154	-0.497813	-0.844698	0.698416	-0.406647	-1.10216	1.28354	1.17192	0.263247	-0.785867	-0.0900565	-0.367763	1.00908	0.0382016	-1.03741	1.47942	0.293681	0.770117	1.41861	0.383739	0.98675	1.0173	0.759003	0.280916	-0.929709	1.04043	0.628064	2.61222	0.824919	1.21725	0.608217	0.324088	-0.489913	-1.32027	1.18842	-0.345099	-0.329351	0.528489	4.11144	-1.48869	-1.10006	0.903544	0.713168	-2.01291	0.224301	-0.292491	-0.177488	0.466135	0.541013
HC_13	0.0898262	-0.626943	-0.723626	1.14218	1.50166	1.06506	0.380051	-0.111185	0.465373	0.00651386	0.260518	1.58364	1.44962	0.152528	-0.0883618	1.21339	0.190801	1.03045	0.536387	0.588447	1.25855	1.80962	-0.351611	0.384255	0.390897	-0.0379854	0.840115	1.21351	0.498478	-0.654428	1.03027	-0.0644085	0.59299	-0.215773	0.271748	-1.38016	-0.431713	-0.110324	-0.756142	0.174662	-0.140517	-0.0741165	-1.66124	0.56252	0.218759	-0.573532	-0.875112	-1.3563	0.278526
HC_14	0.00247836	-1.07592	-1.36258	0.874177	1.59801	0.0464729	-1.32873	-0.746027	0.0577962	1.60585	1.56924	-0.335811	0.029555	-1.84681	-1.36825	-1.18171	0.310827	-0.23056	1.46703	-0.738121	-0.689159	-0.615629	-0.170846	-0.0237412	1.66478	-0.116736	-0.632273	-2.76806	-0.104581	1.66244	-0.310057	-0.0653208	1.82377	-0.652009	0.25926	-1.38499	-0.134515	1.28943	-0.451595	0.714723	1.09132	-0.532187	-0.967715	1.06638	0.904261	-3.24823	-1.53901	-1.87401	-0.665488
HC_15	0.142536	-1.86007	-1.65004	0.200063	-0.206723	0.428862	-1.38584	-0.461858	-1.99472	-1.10775	-0.884525	0.586711	0.0854042	0.337401	-1.35803	0.243405	-1.09892	-0.291947	-0.255775	-0.78342	0.533046	1.15042	-0.283577	-0.140093	-0.153431	-0.873665	-0.623986	1.26938	-0.353223	-0.119805	-0.548458	-0.267096	-0.483256	-0.937145	0.930369	-0.450712	0.304903	-1.93901	0.186167	-1.54183	-0.664923	0.189179	-0.275876	-0.595347	0.0444449	-0.446067	0.62111	0.588785	1.35045
AD_1	-1.36579	-0.795522	-0.166618	0.374186	-1.2363	-0.555231	-1.33366	-0.787469	-0.695856	-1.24641	-0.126237	0.519591	0.378612	-0.644754	-1.84036	0.312752	0.554608	0.204285	-0.223833	-0.036658	-1.30612	-0.946903	-0.769504	1.07063	-1.44008	-0.567234	0.818147	1.48064	0.405909	-0.141607	-0.260721	-0.148038	-1.313	-1.55567	-0.994177	-0.556593	-0.378872	-0.246012	-1.37009	0.534208	-1.6639	0.327484	-0.183026	1.17727	-0.225591	0.587048	0.662195	0.520994	-1.20923
AD_2	0.976722	-0.166757	-0.390317	-1.43473	0.756611	0.334571	0.466949	0.561743	0.579402	0.402704	-0.300401	-1.10887	0.923142	1.52494	-0.0930031	0.891715	1.39722	0.647958	0.400582	0.37842	-1.39242	-1.1177	-0.00695592	-0.764207	0.38451	1.09185	0.404042	-1.03829	-0.640868	0.607671	1.39886	2.62542	0.244164	1.23109	1.70768	0.453774	-1.07284	1.61046	0.591916	-0.796219	-0.0696675	-0.564898	1.33785	-0.702462	-2.37295	0.0957429	-0.808069	-0.461039	-0.278055
AD_3	-2.91286	-0.419058	-0.612435	-0.647082	-0.435551	-0.15737	-1.50273	-0.769511	-1.61673	-1.42162	-0.911972	0.886928	-0.0205167	-0.0456043	0.454484	-0.02233	-0.0302417	-0.604427	-0.525943	-0.291642	0.0156004	0.0720356	-0.276217	0.370221	-0.951728	-0.541987	-1.12675	-0.66008	-0.5159	0.527206	-1.62842	-0.554021	-0.23067	-1.20477	-0.00467115	-1.05554	-0.850222	-0.18194	-1.10534	0.509283	-0.977488	-0.311932	0.444401	0.101458	-0.770197	-0.0272553	-0.537031	-0.546351	-1.49666
AD_4	-1.32786	0.568435	0.0254622	-1.15335	-0.908261	-0.707224	-0.365872	-1.8829	-0.914936	-0.726858	-0.611551	-1.23753	0.0993664	1.57398	-0.57904	-0.0229127	3.25166	-0.171636	-1.07844	-0.0277353	-1.84762	-1.09147	-1.71371	0.887934	-1.06821	-0.56955	-0.158446	0.711779	-0.236083	-0.727899	-0.722564	0.228447	0.221245	0.141603	-0.685645	0.119222	1.06288	-0.275041	-0.458175	0.343617	-0.391443	-0.830489	0.593778	-0.673854	-0.361281	1.12405	-0.127205	0.0983943	-1.74902
AD_5	1.22056	-0.372372	-0.36555	0.954143	-0.278834	0.0186666	2.28975	0.38394	1.24795	1.4072	0.655257	1.48607	2.43203	-0.241985	0.412713	0.635887	-0.724867	2.08204	-0.0346538	-0.547998	1.01321	1.6017	1.29447	1.17652	1.47014	1.11501	-0.715936	1.61049	0.666123	1.7559	0.308067	-1.89498	0.994503	1.0694	-0.259472	0.592801	0.0640194	-0.149952	0.604135	-0.31237	1.52835	-1.23507	-0.369853	-0.955059	1.50445	1.93316	2.02229	2.33675	-0.296081
AD_6	0.381031	0.626047	0.205159	-1.41181	-1.34845	-2.06513	-1.50047	-0.691562	-0.966798	-0.947719	0.0292136	0.841038	-1.17265	-1.95063	0.769164	-1.0774	-0.310738	0.361962	-1.12893	0.942095	-1.62693	-1.49112	-0.539735	-0.760124	-1.51337	-1.17361	0.179231	-0.840783	1.59222	-0.393122	-0.969559	-0.251282	-1.14382	0.69466	-1.30649	-0.899599	2.09005	-1.06912	0.364289	-0.846174	-0.801899	-0.537351	-0.445175	-0.041141	0.558487	0.277835	-0.0734477	0.100689	0.730162
AD_7	-0.346639	-0.606509	-1.0983	-0.211774	-0.599193	-1.05595	-0.836722	-1.73332	-2.35542	-2.06247	-1.02001	0.578348	0.710337	0.745924	-0.455024	0.446785	-0.741268	-0.683677	0.687854	-0.328705	-0.383082	-0.152628	0.848398	0.770817	-1.64901	-1.80639	-0.297753	1.04307	0.397877	-1.09024	-1.10961	-0.244744	-0.899699	-0.521506	-0.782717	-0.452188	-0.724684	0.335795	-0.893376	0.462935	-1.12474	-0.611382	0.484456	-0.111886	-1.97763	-0.630565	-0.134973	-0.258708	-1.99694
AD_8	-1.55856	-1.35575	-0.559475	0.681768	-2.08447	-0.130609	-2.27023	-0.948103	-0.447852	-1.11467	-0.119999	0.259904	0.507162	0.0414538	-0.947744	-0.194533	0.344748	-0.610176	0.253031	-0.466664	-1.05537	-0.951647	-0.755144	0.729227	-1.28201	-1.06637	-1.19055	0.966902	-0.681298	-2.76198	0.65055	0.300976	-1.58176	-1.71546	-1.81577	-2.30759	-0.899818	-0.605715	-1.16863	-0.405173	-0.769426	0.0847332	0.231598	0.321676	-1.85219	0.209808	-1.12918	-1.25638	0.311615
AD_9	-0.367997	0.239081	0.451123	2.32366	-0.899981	-0.46094	-0.1892	-1.90165	-0.635351	-0.974188	0.164952	-0.512296	-0.658208	1.16721	0.0649866	0.334605	-1.05923	-0.648158	-0.434444	-0.217171	-1.06018	-1.881	-0.091145	1.37656	-1.57337	-1.4988	-0.359053	-0.484615	1.91941	-1.13426	0.999399	-0.0692742	-1.11386	0.503246	-0.947163	-0.113475	-0.498596	-1.30182	0.336561	0.806466	-1.13914	-0.582803	-0.766738	1.92774	-1.33378	-1.40978	1.32037	1.0287	0.443723
AD_10	0.697428	0.607457	-0.83732	1.85096	-0.248424	1.24486	0.836521	-0.775036	-0.849777	0.903315	1.35715	-1.1895	-0.670726	-0.767086	-0.0920749	0.65337	-1.67539	-0.174305	0.159471	-2.2114	-0.549951	0.584156	-0.572943	2.40331	0.637051	-0.762025	-1.01099	-1.90972	-0.285771	0.566945	0.173748	-0.121276	0.325664	0.56298	1.21309	1.33813	-0.509467	1.33135	-0.273473	-1.21134	0.117139	-0.859068	-0.283338	-0.790284	-1.00665	-0.112461	-0.377802	-0.0476173	0.79387
AD_11	0.764924	0.0835574	0.643071	0.151483	0.968127	1.16144	0.966765	2.18092	0.862312	1.41315	1.19721	1.24204	0.0122225	1.01435	0.695832	-0.0791482	-0.0924914	0.763957	-1.76509	-0.101519	2.77	2.05382	5.35242	-1.32198	0.551918	0.612168	2.29922	-1.04855	0.632499	0.0367648	1.07738	-0.733748	-0.0870694	0.155727	0.230086	0.205376	-0.0266423	-0.772914	0.530192	0.55945	0.802964	-0.563635	-0.960394	-0.74105	-0.284871	1.26904	-0.0961363	-0.379064	-0.697589
AD_12	-0.330484	1.79858	2.36205	1.82094	0.262976	1.80266	0.534741	0.906101	2.75026	-0.0021069	0.743087	-1.34175	1.79723	1.57673	2.2321	-0.487657	0.986442	0.658634	0.451277	1.14114	2.57396	0.411961	0.294437	1.45744	-0.867015	1.8277	-0.655688	0.562284	-0.211103	-0.230958	2.91234	0.963321	-0.340986	0.739976	-0.470932	2.08601	0.277048	0.387072	1.38869	1.54189	-0.29308	1.62675	0.306568	-1.04887	0.43237	1.95789	-0.159501	-0.112488	0.123454
AD_13	1.25643	-0.543221	-0.00194021	-0.0496591	-0.378495	1.08701	1.86101	1.20073	1.2649	-0.377899	1.74441	0.842324	1.33286	-0.662516	-1.24534	0.230001	-1.02531	0.494592	-1.1044	0.963544	0.444951	-0.625676	-1.61355	0.306942	-0.656579	0.708289	0.142924	-0.431365	-0.145556	0.506884	3.00146	-0.663955	-0.666418	-1.65822	0.702958	0.128884	0.188273	-1.04649	0.0445466	0.251662	-0.171101	-0.327312	-1.62654	-0.54567	0.87672	0.36682	-0.572597	-0.536548	-0.227928
AD_14	0.561751	0.0879563	0.0187434	-0.0297359	2.04121	0.28084	0.304863	-0.582235	-1.16593	1.39591	0.727617	-0.21937	-0.385944	-1.85931	0.575901	-0.242319	-1.6383	-0.46338	-0.441657	-0.941799	0.290409	0.0120324	-0.729115	-1.66976	1.16331	0.0233935	-0.596624	-1.0396	-0.242617	0.740134	0.0569346	-0.696039	0.327471	-0.875498	1.06889	-0.155882	1.58413	-0.445964	0.377449	0.529859	0.312921	0.019311	-1.10153	-0.502425	1.34391	0.139033	-0.762283	-0.854436	1.33638
AD_15	0.848986	0.695011	0.162738	0.502186	1.542	1.12444	0.0474571	2.34214	1.41583	1.01611	0.310422	1.84977	1.45973	1.48016	0.603563	-0.0677846	1.10405	-0.169788	-0.0705113	0.874145	1.78862	3.04429	0.890941	-0.195717	0.81093	1.51988	2.19595	-1.15156	-0.245476	0.524162	-0.0251849	3.75913	0.572544	0.0230173	1.31152	1.3133	-0.325577	0.013046	1.2679	0.265132	1.1591	0.68788	-0.0439966	-0.912479	-0.390501	1.72701	0.0739262	0.0696091	-0.205457
AD_16	0.7819	-0.00115779	0.0952858	-0.996693	0.208027	-1.07728	-0.957516	1.00004	1.38059	-0.7373	-1.08888	-0.915444	-0.598748	0.375177	-0.538753	-2.10741	-0.0729219	0.126062	-1.27174	0.305665	-0.941117	-1.09147	-0.195977	-0.486596	-0.237303	-0.0458605	0.343794	-0.412596	0.321644	-0.524598	-1.90502	0.699052	-0.797847	-0.114548	0.584268	-0.177487	-0.135497	-0.578501	0.941111	0.66986	-0.260489	0.903199	-0.143675	-0.568956	-0.189989	-1.11156	-1.01922	-1.06657	0.102465
AD_17	-0.192343	0.882888	0.76849	-0.212866	-0.727909	0.0266113	-0.637864	-0.286028	-0.937875	0.070866	1.54005	-0.364761	-1.68059	-0.385331	0.0985896	0.663277	-1.13359	0.391732	0.581931	0.904173	0.0594976	-0.084531	0.571059	1.24822	-0.753729	0.462774	0.31709	-0.465846	0.624059	0.16569	-1.35979	-0.553717	-0.725095	-1.68515	-0.267133	-0.765	-0.960435	0.754318	-0.146735	1.2078	-0.747935	-0.31308	0.720418	-1.49041	0.0558644	-0.17018	-0.411529	-0.20823	-1.43789
AD_18	-3.27923	-1.33021	-0.836661	0.321513	-0.678831	-1.2046	-1.26464	-1.38422	0.0444985	-1.58541	-1.34863	2.33526	0.66821	0.326894	-0.44964	0.217764	0.486766	0.452914	0.231599	1.07336	0.895347	0.858496	-0.273166	0.632522	-0.89811	-0.134802	-0.327745	1.33835	1.73155	-0.527806	0.117092	-0.318034	-0.403562	-1.04234	-1.76488	-0.262702	-0.80908	-0.144795	-0.305901	-0.238127	-0.577778	-0.508543	1.36312	-1.16818	2.94817	0.659198	0.287935	0.249203	-1.17935
AD_19	-0.117865	0.238939	-0.614148	-0.302384	1.18566	-0.614397	0.0571124	0.802498	0.39423	1.45225	-0.809669	1.79573	-0.385462	0.303629	-0.478788	1.17872	-1.04469	0.988565	0.373586	0.214722	1.14189	1.00306	1.69693	0.361546	1.36358	-0.319865	0.702913	-0.378769	-0.791768	0.44814	1.2222	0.0345783	1.55217	1.04306	-0.934779	-0.341207	2.03797	0.105287	0.851658	0.360056	2.72441	3.32646	0.534365	0.41349	1.16943	1.12508	0.931393	0.96174	0.0459178
AD_20	0.0820224	-1.59684	0.156283	0.042588	-0.253844	-0.418499	-0.730102	0.205348	-1.00137	-0.880089	-0.0438955	-0.111935	-2.37413	-1.09305	1.27785	-0.519708	0.144207	-0.880158	-1.50048	-0.723879	-1.00847	-1.13249	0.18763	-1.78432	-0.701288	-0.13457	-0.218037	0.820026	-0.719687	1.20581	-1.37888	0.425356	-0.583111	-0.841658	-0.402614	-0.779896	-0.361887	0.472629	-0.388305	-0.329233	-0.94655	-0.0246481	0.747661	-0.226763	1.44971	1.44975	0.981471	1.18389	0.410881
AD_21	0.381579	-0.111983	-0.796216	0.465888	-0.889293	-0.0413365	-0.739963	-0.396341	0.963043	-1.33432	-0.235027	0.689643	0.125124	1.04412	-0.295178	-0.189288	-1.01841	0.657402	0.485074	-1.5506	-0.0628732	-0.08788	-0.668441	0.135987	-0.79785	-1.15879	1.67937	1.14782	-0.74984	-2.58592	0.0101456	-0.848852	-0.738599	-1.64263	0.884719	0.441293	-0.879511	-1.68941	0.440896	0.112086	-0.759861	-0.786185	0.723023	0.952171	-0.704031	0.0795951	0.51012	-0.180488	3.92223
AD_22	0.368162	0.365799	0.124269	-1.25297	2.56962	1.36717	-1.25745	-0.358847	-0.88003	2.15272	0.0394439	-0.29421	-1.33249	-0.261498	-0.724219	1.24603	-0.618632	-2.32759	-0.433414	0.244922	-0.432692	-0.285751	0.223711	0.0734736	2.04573	0.0968165	-0.886814	-1.50227	0.13848	1.07499	-0.0598788	0.249126	3.18979	1.21314	0.68071	0.516444	-0.514826	1.74472	0.33797	0.558071	2.06303	0.521455	0.21949	0.632821	0.407516	1.06702	-0.524359	-0.576805	1.07117
AD_23	-0.593075	0.973847	1.03764	-0.742604	1.57512	1.91347	-0.492418	-0.73024	0.510586	1.7836	0.446659	-0.241672	-0.0479598	0.584316	1.32909	0.917356	-0.646402	1.20188	-0.83238	-0.605309	1.1443	0.845379	-1.92033	0.0357104	1.96194	-0.778238	0.311828	-0.0461702	0.169042	1.62632	0.732988	-0.270441	1.899	0.776464	0.496011	1.37477	2.91718	0.385162	0.294419	0.102752	1.66497	0.783718	0.746394	-1.25667	1.1795	-1.64375	1.043	0.522662	0.533111
AD_24	2.10608	1.21409	0.566793	0.355628	1.67207	1.9396	-1.26936	0.283889	0.789174	-0.332974	0.841897	-0.35168	-0.664467	-1.14434	-0.00203373	1.11374	-2.36647	-1.9258	-0.309974	-1.7759	0.974122	1.21182	-0.203158	1.54803	-1.12351	0.0951952	2.76923	0.947042	0.168497	-1.35064	0.745401	-1.83796	-0.509218	-0.320234	2.60106	2.44203	-0.128552	-0.746751	0.893643	-0.52237	0.894714	1.65464	1.46174	0.37091	1.19646	1.11546	0.122574	0.0967256	1.49095
AD_25	0.320244	-0.155547	-1.3141	-0.0196379	2.31249	0.327254	1.16912	-2.00663	-1.77431	0.763683	-0.139711	-0.308363	-2.26026	-0.510665	-1.387	-0.409277	-1.2456	-1.31172	-1.92789	-0.0541602	0.207124	0.0611513	-0.252343	-1.27758	0.971531	-1.30888	-0.706728	-0.650696	-1.18001	1.08947	-0.776037	-0.904504	1.95149	0.439686	0.20511	-0.171046	0.223828	0.202303	-0.543711	-3.54436	0.895423	0.266997	1.35122	0.0564382	-0.476147	0.656449	-0.535396	-0.203015	-0.501033
AD_26	0.169644	-0.114253	-0.0476549	-0.70112	-0.721134	-0.479965	-1.36489	-0.427126	-0.37139	0.931485	-0.862068	1.36492	-1.61607	-0.641252	0.530601	0.702904	-0.984862	-0.700512	1.23087	-1.97529	0.309651	-0.242772	1.59282	-1.48554	1.14633	0.276553	0.0382139	-2.38418	0.89244	0.200903	-0.28523	-0.661674	0.409733	1.05498	-0.289591	-1.00145	-1.06989	0.20068	-0.136082	0.116222	1.1754	-0.672443	-0.0789827	0.994751	-0.989181	0.840947	-0.951968	-0.982926	2.23076
AD_27	0.9529	-0.13043	1.47648	0.550493	-0.0018322	0.898642	1.09126	0.51083	0.0528096	0.139104	-0.0354119	-2.26963	0.201436	0.808466	2.24881	-0.147621	0.558149	-0.578969	0.888368	0.776682	-0.480798	0.295862	-0.811868	0.966268	0.142895	1.59863	0.181072	0.40777	-0.914014	0.230605	0.557609	-0.210988	0.546677	2.2941	-0.2643	0.872736	0.276217	-0.639995	0.685912	0.541632	-0.693735	-0.791809	-0.128259	-0.535025	0.0456205	-1.12668	1.4099	1.65947	-0.388433
AD_28	0.0414974	-0.522787	-0.593596	-0.390537	-0.987448	-2.79416	-0.634577	-0.671236	-1.76732	-1.45416	-0.886272	-0.477771	-1.35103	-0.0178358	0.117712	1.15337	0.531683	-0.238567	0.472297	0.685567	-0.661498	0.295862	0.759003	0.78383	-1.57791	-1.4365	1.86485	-0.251753	-1.5673	-0.476055	-1.81558	-0.31925	-0.917007	-1.06883	-0.460018	0.155455	0.306035	-0.773105	-0.432013	0.210616	-0.703181	-0.287255	0.277847	0.20946	-0.70739	0.475388	0.996188	1.00909	0.278526
AD_29	-0.593212	-0.510726	-0.343285	-1.70902	-0.655045	-0.210892	-1.6377	0.527209	-0.217468	0.0902931	0.240307	-1.40694	-1.77062	-1.37099	-0.0287676	-0.439871	0.418553	0.249658	-1.20971	-1.74296	-1.44744	0.498198	0.014944	0.2628	-0.15259	0.828268	-2.1682	-1.48721	1.15871	-1.66756	-0.718108	-0.460052	0.4162	0.433359	0.122205	-0.620605	-0.729968	0.447898	-0.208772	-0.176294	0.0598693	-1.50617	-1.67631	0.452965	-1.6243	-0.666639	-1.99053	-1.03278	-1.14206
AD_30	-0.826368	0.0229655	-0.954044	-0.1198	-0.409808	-0.873853	0.44127	0.904325	0.396225	0.352923	0.196142	-0.827309	2.09164	0.641604	0.274402	0.224465	0.723092	0.370585	0.865081	0.0239135	1.34274	-0.451527	-0.674006	-0.397801	1.15432	-0.412513	-0.708964	-0.212688	0.849899	-0.527148	0.0524785	-0.527411	0.082684	0.184123	-0.912951	-0.367778	2.04152	2.30189	-0.816299	0.266404	0.831186	-0.665671	-0.201188	-0.364705	0.354785	0.162052	0.984128	0.985519	-0.416336
AD_31	-0.0796669	0.218931	-0.380964	0.681768	-0.868819	-0.039873	1.10749	2.58684	-0.322188	-0.688368	0.818442	0.328096	0.0119817	0.606331	-0.676507	0.304593	0.044868	1.56302	-0.16675	-0.550229	0.225766	0.648066	-0.031728	1.01909	-1.02367	1.17593	-0.0592612	0.717016	1.8052	0.504334	0.384458	0.00705666	-0.485443	1.01422	-0.170376	-0.0309445	0.163966	-1.70631	0.0418834	0.152283	-0.366055	0.818609	-0.6137	0.818665	0.82063	0.753336	0.116851	0.0789956	0.11086
AD_32	1.55722	0.589862	-0.737591	-2.66233	-0.0475978	-0.158834	-0.635193	0.0332675	-1.0549	1.01259	-0.224547	-0.141743	-1.09056	0.753429	-0.92788	-3.75777	2.33022	-1.06165	1.22922	0.760037	-1.30041	-1.04207	-1.87671	-1.30744	1.74672	0.181357	0.411014	-0.00492281	-0.561708	-0.225939	-0.0983922	-3.15991	0.35971	-1.91128	2.40964	1.86109	0.170609	0.656348	1.22451	0.976693	1.85591	0.000602573	-1.79696	0.126961	-0.171349	-2.55902	-1.2876	-1.0188	-0.178048
AD_33	1.37732	0.678408	1.2566	-1.29254	-0.242101	-0.175768	0.290278	1.23605	0.367635	0.18075	0.799978	-0.297426	-0.6818	-0.251242	1.27729	-0.892086	1.51389	-0.28702	-0.487613	-0.898215	-1.60499	-1.19696	-1.01597	-0.766758	0.255341	1.94328	0.134374	-0.427654	-0.671769	-2.92481	-0.208203	-0.342058	0.261187	0.964789	0.627714	1.1775	3.95824	-0.0751847	-0.063862	0.0841918	0.27478	0.470724	-0.178098	-0.880988	0.204317	-0.821933	-2.65893	-2.68772	-0.01137
AD_34	-0.00874816	0.0658197	0.296325	-0.311117	-0.372322	0.954255	-0.366694	-0.231957	1.03186	0.278371	-0.864813	0.246823	0.909179	-0.21947	0.608761	-0.591678	0.156694	-0.809942	-0.687302	0.555844	0.472912	0.728722	0.633886	0.241367	0.164241	-0.525542	0.0617606	-0.415433	0.855481	-0.0127648	0.356448	-0.0298923	-0.454155	-0.163836	1.08894	0.0150849	-0.0452125	0.80359	0.631238	0.487541	0.370309	-0.0536864	0.516767	1.26221	-0.479001	0.123572	1.57894	1.33616	1.12056
AD_35	-0.874697	-0.260128	-0.882771	0.164038	-0.764943	-0.222391	-0.550555	-0.290567	-0.95217	-1.0332	-1.33441	0.955763	-0.229951	0.180547	0.647005	1.57412	-0.3523	-0.00595163	-0.0523765	0.300689	-0.530107	0.275767	-1.07736	-0.0438986	-1.80902	0.169776	1.78895	-0.492035	-4.39365	-0.0604843	-0.304009	-0.386914	-2.18269	-0.840481	-0.974553	-0.346575	0.0193302	-2.78408	-0.260313	0.411601	-0.518146	-0.894763	-1.05338	-0.295291	0.159815	-0.634687	-0.29134	-0.204684	-0.717838
AD_36	1.01903	2.08862	0.818157	0.948411	0.951266	1.11503	1.77308	-0.236496	1.0681	1.48236	0.437676	0.620164	0.78737	-0.740318	1.75498	1.91969	-0.339627	0.233439	1.05776	1.08383	0.248015	1.72143	0.215634	0.0517853	1.2613	0.0544304	0.157657	1.30998	-0.914558	-0.842755	-2.40633	0.0798903	0.799072	1.22256	1.46631	0.848714	-0.695168	0.846846	1.12707	0.512465	1.43034	-0.412935	-0.590752	-1.29592	0.868155	0.922373	0.433878	1.07187	0.927459
AD_37	0.663885	-0.212449	0.142977	-2.5447	1.14336	-1.1885	0.609313	-0.445479	-1.4156	0.71038	-0.22829	-0.344174	-0.471643	-2.08171	-0.759308	0.0744067	1.50606	1.57041	-2.35344	0.700667	-0.436901	-0.563719	1.72278	-2.01397	0.578979	0.64112	0.0526839	-1.32964	-1.54968	1.00489	0.196028	-1.07876	-0.354966	0.0369945	0.987668	-0.0147067	0.477923	0.774561	1.25788	-0.371127	0.751126	0.0348058	0.101579	-1.06927	-0.525351	-0.579716	-1.92737	-1.97476	-0.833401
AD_38	0.983567	0.167421	-0.271222	-1.69128	0.809152	1.03579	-1.95263	-0.126578	0.309124	1.25543	-1.18045	-0.735099	-1.30312	-1.41577	-0.215348	0.153078	-1.71937	-1.8176	-0.563655	-0.902161	-0.58573	-0.583255	-0.0362157	-0.436585	1.20424	0.726124	-0.291439	-0.44926	1.25856	2.00643	-0.855929	-0.208403	2.69318	-0.187818	0.649857	-0.262165	-0.272961	0.733502	-0.569873	0.431223	0.933564	0.389922	1.80126	0.470485	0.925924	-0.394188	0.60251	0.251498	0.350877
AD_39	-0.152639	-0.156682	0.0336303	-0.33568	-1.12023	-0.911695	0.115866	-0.278924	0.0371847	0.548165	-0.395717	-2.08071	0.276302	1.43663	0.897635	-1.62227	1.06081	-0.0494771	0.698158	-0.73589	-1.53283	-1.57931	-0.535785	-0.442454	0.308622	0.290913	-1.03414	-0.88094	0.985622	0.285894	-0.0745203	0.022262	0.259855	-0.105279	-1.3047	0.348161	-0.547362	-0.803948	-0.584443	0.519677	-1.00984	-0.689429	-0.838681	0.0932522	-0.133228	0.972878	-0.277645	-0.453738	0.532864
AD_40	0.305595	0.827405	0.999172	1.20878	-0.422755	-0.140645	0.956493	-0.291159	-0.627372	-0.0347686	1.80928	1.9023	-0.62908	1.07689	1.34264	-1.13131	-0.537372	-0.664788	-0.744179	-1.84608	1.09319	1.00725	-0.535785	0.421252	-0.713474	-0.5538	1.13478	-0.725334	0.763865	-0.0181127	-0.584425	-0.0948192	-0.957995	1.12884	-0.505878	0.546369	2.01902	2.53192	-0.277546	0.767329	-0.251869	1.67139	0.566958	-0.566738	0.251506	1.1481	0.712274	0.754403	0.516567
AD_41	0.947423	0.201052	0.959912	-0.73196	0.77844	0.769855	-0.441471	-0.370884	1.02222	0.841999	1.29003	1.13868	0.769557	2.37001	1.40391	-0.165687	1.29937	-0.500336	1.62839	-0.634651	1.7333	0.1499	0.761516	0.150021	0.922535	0.904934	0.423511	0.0605493	0.0497233	0.588419	-0.199291	0.245781	1.73971	1.24816	1.34279	1.29344	-0.447113	-1.69227	1.28921	0.280298	0.657486	-0.744292	-0.448836	-0.516618	0.149067	0.956386	0.430403	0.6426	-0.478068
AD_42	-0.881542	0.677557	0.461398	-1.60067	-0.736339	-1.55417	-1.45733	-0.351151	-0.21913	-1.35034	-0.720342	-1.04454	0.0791452	0.388686	-0.515361	-0.718135	0.630649	0.0145793	0.715263	1.43353	-1.69218	-2.41433	-0.28268	0.394461	-0.978452	-0.532491	-0.630037	-0.306531	-1.64456	0.298646	-0.254356	0.667881	-1.48475	-0.427197	-0.898259	0.051989	0.00498739	0.473106	-0.325014	0.889299	-1.82627	-0.535285	-1.15996	-0.0287219	-0.805127	0.308756	0.702667	0.430049	-1.05268
AD_43	0.911279	0.236669	1.41074	-0.412916	0.00991028	1.05837	-0.141129	-0.104476	0.071094	0.837628	0.92349	-0.497928	-0.864513	0.0799795	0.309304	-1.80875	0.523855	-0.211671	0.297956	-0.0116058	0.633768	-0.443992	-0.347123	0.22223	0.913543	0.0935739	1.02533	0.665293	-0.849964	0.209295	-0.189742	0.303713	-0.667179	1.09853	-0.0640688	-1.07486	0.768629	-0.848159	0.959597	0.741557	0.16579	-0.584065	-0.24082	-0.263577	-0.140785	0.327996	-0.762487	-0.75181	0.893383
AD_44	-0.944931	0.335149	0.190404	-1.05892	-0.309094	-0.431252	0.370807	1.56601	1.36164	-0.976252	-1.28226	-0.038168	0.199028	-0.617486	0.724051	-1.40782	-0.0910004	-0.238361	-1.3179	-1.65647	-2.1104	-0.227981	-0.254317	-2.26861	-1.31192	2.35718	-0.119246	-1.3124	0.751477	-0.849913	-0.746754	-0.234708	-0.96256	0.190008	0.81913	1.47461	-0.328143	0.238875	1.33903	-1.14877	-0.492286	0.246337	-1.24408	-0.691817	1.32493	0.066883	-0.707503	-0.385738	-0.423497
AD_45	0.153078	0.467968	1.02354	-0.622792	0.05959	0.7709	0.871033	0.450641	1.44575	-0.0444822	0.221593	-0.258613	-0.508716	2.08432	0.771578	-1.87169	-0.892792	-0.983839	-1.03454	-0.557092	-0.302203	-0.330684	-0.465239	-0.810645	0.228028	0.327277	-0.2158	1.1463	1.04926	-0.498763	0.518459	0.518869	1.35274	0.673032	0.200702	0.345745	0.00211882	0.391273	0.767688	0.774435	0.326972	-1.34124	-0.77244	-0.409724	-0.389829	-1.40463	0.20924	0.376442	-0.064707
AD_46	-0.000396724	-0.630491	0.152199	-0.187484	0.106259	-0.141481	0.174209	-1.1859	-0.121724	0.848555	-0.567885	-0.649752	0.0685531	-1.03927	-0.0900327	0.95407	-0.237865	0.566245	0.700219	0.438133	0.0946754	-1.59103	-0.0861188	-0.785129	0.317362	-0.261961	1.92813	-0.320717	0.0313456	1.29113	0.0352907	-0.516311	-0.207656	-0.658925	0.0712025	-0.492581	-0.889098	-0.341882	0.284706	0.52498	0.113243	0.116756	2.32837	-0.778086	0.509619	-0.790325	-0.80255	-0.841086	-0.153108
AD_47	-1.11881	-0.88719	-0.304289	1.96859	3.80348	0.57312	-0.67443	0.126017	-0.547585	1.4497	0.0461809	-0.0471744	-1.91072	-0.35431	-1.34541	0.307799	-0.336458	1.39569	-0.929649	0.183321	0.289206	0.217439	1.39051	-0.440412	1.36601	0.167923	0.523617	-0.904946	-2.71271	1.34214	0.600897	-0.767048	1.45079	-0.319204	-0.892487	0.0172321	-0.148632	1.08681	-1.29803	0.314132	1.32123	-0.903486	-1.24113	-0.415491	0.927603	-0.998185	-0.421136	-0.223874	-0.677341
AD_48	-0.160443	1.16541	1.62469	0.5988	-0.235929	-0.529306	1.46966	0.629036	0.174152	-0.459493	0.976388	1.20216	-0.845496	0.831731	1.40038	-0.50747	1.18344	-1.98616	0.14958	-0.789426	-0.0466373	-0.376733	-0.0123411	0.165075	-0.811465	-0.769437	-0.726197	-0.0409325	-0.462332	-0.603993	-0.0808861	0.535442	-0.993753	0.846497	-1.23061	-0.49862	0.011102	0.532404	-1.36821	2.0092	0.0201935	0.265505	-0.425183	-0.848388	0.0835733	1.7198	-1.8916	-1.45475	1.47861
AD_49	-2.1051	1.21792	0.297379	-0.228149	-1.6378	-1.6311	-0.537613	-2.15622	-0.47478	-0.865275	-1.02525	-1.70201	0.955159	-1.62991	-0.639377	-0.0535072	0.532615	0.106147	-0.537895	0.714223	-1.60529	-1.35325	-1.82806	-0.448577	-0.632459	-0.956121	-1.04204	1.39684	-0.362617	-0.983774	-1.19587	-0.217678	-0.224489	0.588727	-1.6677	-0.278806	-1.39261	-1.87255	-1.96368	0.488708	-0.193182	-1.11387	1.09823	0.0145235	-0.185959	0.901415	-0.169721	-0.662118	-0.64524
AD_50	-0.155104	1.25055	0.993112	0.992352	0.332226	1.34333	0.420316	1.65106	1.24163	0.647364	1.83274	0.0675512	-0.240062	1.72408	0.630668	-0.0849757	1.94982	-0.104089	1.04911	0.348391	1.50089	1.70663	0.542158	-0.391167	-0.414291	1.77304	0.790259	-0.660299	-0.201097	0.193828	0.78296	0.878931	-0.998983	-0.0567265	-0.624044	-0.80848	-0.906008	0.803876	-0.950557	1.38429	-0.25612	1.71868	0.608632	-0.833972	0.546396	0.206372	0.478847	0.411068	-0.486464
AD_51	-0.159211	1.31413	0.888771	-0.76553	-1.09915	-0.430207	0.529811	1.03023	0.417501	-0.329089	-0.875043	0.503294	0.0430358	1.14744	0.85345	0.784198	-0.827746	0.337325	-1.02877	1.46871	-1.12873	0.172785	0.844449	0.228864	-0.902816	0.0572098	0.010721	0.304106	0.753247	0.79748	1.5389	-0.99452	-0.609168	0.998187	-0.216761	0.243756	0.680005	0.413713	0.106897	0.417329	-0.654413	0.357326	-0.00563157	-0.575831	-0.429125	0.205685	1.41092	1.64424	-0.437572
AD_52	1.08817	1.68335	2.36877	0.750817	0.0379116	0.254289	-0.873699	-0.913174	0.834719	1.15101	1.50462	0.588641	0.131624	1.38385	1.62502	-0.447738	0.100967	-1.19633	0.788008	4.92866	1.22157	0.944175	0.208274	0.389103	1.24979	-0.783797	-1.28592	-0.225564	0.501949	1.02785	0.725031	0.549888	0.585002	0.869302	0.288959	0.732366	0.944064	0.319466	0.762362	1.24641	1.45195	0.248518	0.991719	1.80754	0.743549	0.531046	-0.857738	-0.885307	0.353593
AD_53	-0.83157	0.404822	-0.461327	0.349624	-0.63427	-0.320027	0.233167	-1.2893	0.447754	-0.469449	-0.131976	-1.17706	-0.33539	-0.725808	-0.250065	-2.01738	-0.903974	-0.56624	0.451689	0.166162	0.798533	-0.671725	-0.203517	-0.526911	-0.174861	-0.565612	-0.939695	0.156575	0.466147	-1.01981	0.145738	-0.673991	-0.263385	-0.0661427	-1.50913	-0.901612	-0.696301	-0.619752	-0.0615121	-0.510703	-1.16796	-0.977631	0.582023	-0.637483	1.28127	-0.836707	-0.71527	-0.794154	-0.901554
AD_54	0.781079	1.2954	1.17742	1.28956	0.0294811	-1.05344	-0.684497	-0.779181	0.460054	-0.367093	0.885064	1.56799	0.831665	0.391187	1.47501	2.23233	-0.716107	0.0400376	-0.0517583	-0.581458	1.88634	1.47527	1.48852	1.87565	-0.925591	-1.51826	0.761056	0.165305	0.109076	-0.237951	0.831977	1.0769	-0.0494098	0.479558	-1.10773	-0.8945	0.197634	-0.807194	0.145905	0.921436	-0.699993	-1.3619	0.792502	-0.0783986	1.40302	1.99912	1.0479	1.32865	1.21982
AD_55	0.451813	-0.587636	0.519233	1.60724	2.00794	1.79681	0.942318	-0.663145	0.870956	0.839692	2.16909	0.770701	0.991027	0.748926	0.301693	1.78566	0.0586599	0.227895	-1.12068	-0.525691	0.421799	1.35192	-0.569712	0.298777	1.2755	-0.933423	-0.146607	0.596766	1.40028	-0.252761	0.644184	-0.324876	1.72734	1.46547	-0.0935577	0.245769	-0.352224	0.185784	0.668679	-0.497552	0.903689	-0.354055	-0.227445	1.58422	-1.25401	0.277148	0.593107	0.380405	0.786462
AD_56	-1.38838	-0.926639	-0.811367	-0.450852	-0.848495	-1.93823	-0.36957	0.666926	-0.313212	-1.73306	-1.06593	-1.6439	0.632582	1.18046	-0.207365	-0.638589	-0.102928	1.84963	-0.0412483	-0.492574	-0.509061	-1.06663	-0.441005	0.148235	-1.0161	-1.13632	0.122403	-0.167948	-0.494731	-0.768708	-1.2573	0.321503	-1.04378	-0.926699	-1.61953	-1.33466	-0.567819	-0.649353	-1.19401	-1.18133	-1.35984	-0.911291	-0.681701	0.710219	-0.684719	-0.161248	1.39334	1.49385	-1.05786
AD_57	-0.129912	-0.100063	-0.141719	-0.366247	-0.374731	-2.13517	0.088338	-0.509417	-0.241071	-1.97626	-1.74487	-0.165974	0.407981	-0.200708	-0.101914	0.200572	-0.972188	-1.97343	0.0797193	1.45738	-1.1606	-0.587442	-0.146074	-0.68077	-1.41949	-0.727282	-0.921278	0.747134	-0.819743	-2.52676	-0.497849	-0.122341	-1.64043	-0.234311	-1.16072	-0.456214	-0.147801	0.851811	-0.87207	-0.982143	-1.36822	-1.00805	0.62792	-0.681616	-1.09498	0.785632	-0.128432	-0.188206	-1.53419
AD_58	0.0527239	0.599937	0.907479	0.847158	-0.441874	-0.0122757	1.43515	0.0121521	0.781196	0.603653	2.19878	0.642251	1.86969	1.25226	1.33187	0.600048	0.0316353	0.836431	-0.426614	0.21232	0.379706	1.03599	-0.174078	2.35177	0.585618	0.00115809	-0.0975409	0.631903	-0.055778	0.193992	0.227539	-0.11565	-0.280122	2.3066	0.179084	0.915679	0.340987	1.09731	0.9632	-0.0927176	0.536924	0.860732	0.450948	1.82063	-0.124999	-1.43967	1.29523	0.971335	-0.625486
AD_59	1.06777	0.633284	0.370628	-1.16945	0.424962	0.945892	1.24862	0.283297	0.535851	0.838235	0.380536	-1.19078	-1.54361	0.249843	0.512593	-0.844883	-0.912361	-2.59798	-1.33006	0.135791	-0.542435	-0.612001	-0.0179059	0.360525	1.04162	1.01565	0.117667	-0.180606	0.233432	-0.0806417	-0.50708	0.776751	0.890178	1.154	0.640832	1.20273	-0.474968	1.49893	0.760012	-0.473158	0.213731	0.81333	2.94411	-1.72926	-0.780777	0.621405	-1.67698	-1.12831	-0.477327
AD_60	1.09871	1.02848	1.07809	-0.0409257	-1.01259	0.649222	1.10707	-0.272017	1.49562	0.72143	1.69351	1.22896	-0.0802175	0.00117692	0.763595	0.57703	0.111404	0.0182748	-0.5618	0.397981	-0.501544	0.322933	-1.47335	-1.41639	0.515193	-0.852588	-0.235269	-0.185408	1.03041	1.09112	1.23812	0.0637726	1.44299	1.41162	0.114859	1.23238	-0.305799	0.521137	0.704868	0.046222	0.207827	1.17304	-0.835162	-0.159123	1.1308	-0.156781	-1.09668	-1.04133	1.12624
AD_61	0.9006	-0.78644	0.00622783	-1.54636	-0.10631	0.266415	0.82399	0.0857598	0.778204	-0.00939204	1.1755	0.152684	0.170382	1.69656	-0.207179	0.46689	-0.82961	-0.100804	0.650554	-0.0819579	0.735694	0.190088	0.121392	-0.15132	0.0501147	1.01796	-1.29868	0.188656	-0.500108	1.01608	-0.178602	0.205334	0.579772	-0.221805	1.02366	-0.0976402	-0.0728412	-1.41622	0.976986	-0.200581	0.449779	-0.462173	-1.84441	-0.253598	-0.105519	0.0603551	0.828783	0.814268	-0.0528543
AD_62	-0.993397	2.17121	1.76789	0.566323	-0.236381	-0.641995	0.632732	0.528985	-0.869059	-1.40717	-1.26579	-0.76362	0.175678	-0.390585	-1.23569	0.288276	-0.849739	0.254586	0.722475	0.271347	-1.07281	-0.287146	0.116725	0.225547	-1.11888	-0.44795	0.966135	0.328767	-2.2741	-1.50046	0.0750773	-1.37526	-0.773406	0.114237	-1.77348	1.23372	-0.0519309	-0.873558	-0.752382	1.39489	-1.42974	-1.00311	-0.152475	-0.284424	-1.2399	-0.721611	0.670984	0.124259	-1.5295
AD_63	0.579823	0.102288	0.848326	-0.224874	0.81984	0.0433369	0.775508	0.894853	-0.304901	1.88669	0.175681	0.133599	-0.766055	-0.520922	0.241542	-1.07915	-1.15856	2.02189	-2.5859	-0.469924	0.300932	0.380424	2.9201	-1.33805	2.12061	1.41195	1.03849	-0.227746	0.909525	-0.243382	0.403237	3.32152	1.30748	2.10239	0.275631	0.455787	0.741378	1.92299	1.55349	0.62595	2.86764	2.26467	-0.124739	-0.314585	2.25931	1.03128	-1.17231	-1.34399	1.07315
AD_64	0.565448	1.16783	1.32207	-0.822843	0.0237604	0.871045	1.04729	0.247973	1.08339	1.51976	-0.500016	-0.0870604	-0.639191	-0.640001	-0.464307	0.160363	-0.222396	-1.1214	-0.339031	-0.256294	-0.425776	-0.445108	0.547902	-0.090082	1.16533	-0.462774	1.46574	0.425447	0.671568	-0.212364	0.14351	-1.75235	0.780242	0.355087	1.26115	1.17589	-0.264657	0.322236	0.188047	0.83733	1.78659	0.393939	-2.36279	-1.84503	-1.44948	-0.729513	0.197589	-0.0319732	-1.02699
AD_65	-1.86017	-0.45581	-1.20712	-0.56275	-0.357569	0.109403	-1.13008	0.395386	-0.393331	-0.428531	-0.17639	-0.853041	0.363687	-1.32471	-1.16514	0.0458519	-0.465803	0.822676	2.02056	-0.376064	0.608212	-0.0825774	-0.0525509	-0.995124	-0.290668	0.893353	0.534009	-0.0112518	-0.209742	0.0755163	0.577025	2.84103	-0.812682	-0.00817401	-0.235021	-0.981996	-1.45549	-0.367759	-0.94194	0.228753	-0.484728	-0.841048	1.15011	0.464053	-0.42711	-1.27923	0.767258	0.393963	1.09636
AD_66	-0.253952	-0.208618	-0.231699	0.206613	0.102345	1.32389	0.050744	-0.349177	0.12628	0.107899	0.30094	0.254329	0.434943	-0.605978	-1.01996	0.272834	-0.48705	0.0618004	-1.03578	-0.852743	-0.0962471	-0.505949	-0.0380107	-0.106157	0.211808	-0.375917	0.32643	0.552463	-0.342197	0.426748	-0.660179	-0.218743	0.353814	0.225025	-0.955453	-0.738832	2.32467	0.901656	-2.62509	0.0349796	-0.145122	-0.09535	0.740833	-0.28398	-0.841064	0.0517659	0.4024	0.116541	0.227165
AD_67	-0.0528328	-0.0698381	0.900365	-0.51417	-0.0810187	1.10165	0.914585	1.15554	0.861647	0.281407	-0.198597	-0.0602553	-0.277615	0.811968	1.44271	-0.571864	0.958112	-0.347381	-1.07844	0.751629	0.122938	-0.0792283	-0.816894	-1.49115	0.314673	2.51515	-0.482706	-0.103786	0.771352	0.161823	0.598032	-0.255844	-0.411931	0.186624	-0.101009	-0.546662	-0.347166	-0.465825	-1.39939	0.284753	-0.239589	0.889656	-1.94817	1.51968	0.305077	-0.540206	-0.990395	-1.0576	0.11654
AD_68	-0.182485	-0.545917	-0.649719	1.12172	0.728159	0.35067	-0.129009	-0.0115287	0.621622	0.533473	0.572416	-1.22981	0.495366	-0.691035	-1.19819	-0.111782	0.0672332	1.62851	0.651173	-0.566358	0.323181	0.0441271	-0.177488	-1.01962	1.04918	0.234166	-0.128191	-0.164457	0.716832	-0.279336	-0.918314	-0.87683	1.45564	-0.743082	-0.547645	-0.546394	-0.124173	-0.00232752	-1.26106	-1.38358	1.08353	0.195147	-0.732878	0.592459	-1.93716	0.0929943	-0.814405	-0.425162	-0.743024
AD_69	0.385686	-0.0679934	1.67844	-0.494247	-1.16012	-0.626732	1.02038	1.7219	1.93976	0.699938	0.0574092	-0.691139	-0.647616	-0.575458	1.68461	-0.950944	2.38986	-1.07643	0.714026	0.363148	-1.2944	-0.609489	0.388858	0.339347	0.58898	2.68075	-0.38944	0.124712	0.965474	0.167582	0.488858	0.395705	0.793842	0.69569	0.612498	0.091577	0.22096	0.168596	0.466118	0.534314	0.411874	0.609603	-0.473474	-1.3212	0.865132	0.741655	-1.93105	-1.83897	-0.297809
AD_70	0.454825	1.40523	0.803007	-1.28408	-1.2652	1.87772	1.03661	0.777239	0.597021	0.186336	-0.153933	1.40502	-1.0571	-1.27893	1.6356	-0.393542	0.710977	1.05406	-0.0703053	0.997862	0.415185	0.392146	-0.221109	-1.20257	0.26282	1.3142	1.4543	-1.73819	-0.594855	0.457355	1.3683	0.136758	-0.45891	1.6098	0.728564	1.16367	-0.0698972	1.47687	0.525806	-0.368264	0.723258	1.49533	-0.332403	2.34334	1.88885	0.846444	0.104586	0.0328976	1.16204
AD_71	-1.17453	-0.373649	-1.01254	-0.0616676	0.788979	1.08053	0.601712	-0.864431	-0.103439	-0.0464249	-0.450112	-1.71809	-0.02822	-1.35998	-0.831341	-0.164813	-0.375224	-1.1678	0.337522	0.752659	0.217948	-1.49447	0.305746	-0.676177	-0.123344	-0.866485	-0.750532	-0.502729	-0.387392	-0.940251	-1.70291	-0.500346	-0.403562	-2.28175	-0.0866315	-0.423872	-0.0217355	-0.148328	-1.00774	0.266616	-0.724673	-1.70577	-0.793206	0.334096	-1.12672	-0.22206	0.103564	-0.178402	-0.641289
AD_72	-0.61457	0.607174	0.14021	1.15146	0.983633	-1.17826	-0.167835	0.682515	-0.303239	-0.00477812	1.36863	0.44754	-0.318539	0.441721	0.239685	0.102379	-0.138899	-0.814253	-1.4568	-0.821514	0.156312	-1.0337	-0.574918	0.891762	-0.637081	-1.60512	-1.62926	0.2478	-0.609626	1.22572	-0.142953	0.436912	-0.83893	-1.0163	-0.433468	-0.777078	-0.0815224	-1.18227	-0.100207	-1.63325	-0.582973	0.511125	0.741255	0.436554	0.6663	0.282989	-0.370035	-0.614559	0.524963
AD_73	2.93342	2.87433	2.25784	0.907473	-0.167582	-0.224273	1.32031	1.92457	1.31045	0.355351	1.24138	-0.645463	1.03677	-0.00332608	1.13193	-1.67006	0.684512	-0.67916	-1.1246	-0.163292	-0.205389	-0.27068	0.112417	-0.0837031	0.388544	-0.272615	-1.4055	0.914306	-0.52468	-0.122849	2.09146	0.781161	-0.622292	0.36362	2.52791	3.50702	0.154908	0.747825	2.57257	2.40957	0.971232	4.45172	-0.229768	0.11432	0.656392	-0.0275988	-1.06337	-1.57594	1.38798
[truncated: 1,199 more columns]

## Sheet: Fig4_limmares_pts_vs_hc
	logFC	AveExpr	t	P.Value	adj.P.Val	B
EGF	4.64956	3.55134	16.1406	5.2682e-28	6.57472e-25	53.2467
CD40LG	3.56058	3.82008	14.5234	4.58226e-25	2.85933e-22	46.5733
MPIG6B	3.11597	2.6401	14.1655	2.14264e-24	8.91339e-22	45.0505
EREG	3.75901	3.12811	13.1574	1.79392e-22	5.59703e-20	40.6757
SKAP2	3.69046	1.81871	12.9707	4.12489e-22	1.02957e-19	39.8525
CD69	2.84274	1.13673	12.7612	1.05536e-21	2.19515e-19	38.9236
DAG1	1.43143	1.24404	11.5117	3.14747e-19	5.61149e-17	33.2869
TNFRSF14	1.19982	1.02156	11.3554	6.48719e-19	1.012e-16	32.5712
CD84	1.14978	1.54912	11.2541	1.03786e-18	1.43916e-16	32.1062
SEMA4D	1.36365	1.36706	11.0025	3.34429e-18	4.17368e-16	30.9482
GP6	2.39265	2.0218	10.9391	4.4945e-18	5.09922e-16	30.6557
SNAP23	3.12624	-0.727915	10.7495	1.08981e-17	1.13341e-15	29.7791
SRC	2.75607	1.59541	10.6962	1.39862e-17	1.30203e-15	29.5322
SUSD1	1.80908	0.332373	10.687	1.46061e-17	1.30203e-15	29.4893
CA13	2.6118	0.571047	10.6392	1.82674e-17	1.51984e-15	29.268
FKBP5	2.84598	2.13532	10.5207	3.18538e-17	2.3968e-15	28.7177
PLXNA4	1.78595	1.79383	10.5154	3.26487e-17	2.3968e-15	28.6933
TNFSF14	2.47985	2.34944	10.4324	4.8212e-17	3.3427e-15	28.3076
MGLL	1.82648	0.276901	10.3611	6.74073e-17	4.42759e-15	27.976
DOK2	2.50326	0.990159	10.2255	1.27616e-16	7.96326e-15	27.3444
FYB1	2.0954	-1.11612	10.1923	1.49207e-16	8.86719e-15	27.1897
CRACR2A	3.14105	2.79081	10.0446	2.99274e-16	1.6977e-14	26.501
DBNL	2.60334	1.27223	9.98826	3.90467e-16	2.11871e-14	26.2379
DNAJA2	2.41253	1.67689	9.94356	4.82213e-16	2.50751e-14	26.0291
CRKL	2.34948	1.53056	9.92733	5.2061e-16	2.59889e-14	25.9533
CALCOCO1	2.15033	1.67498	9.81089	9.02377e-16	4.33141e-14	25.4091
CORO1A	3.02564	1.88512	9.76807	1.10484e-15	5.10683e-14	25.2089
F11R	1.51376	0.998206	9.56256	2.92046e-15	1.30169e-13	24.2474
STX4	1.79562	1.32641	9.5508	3.0876e-15	1.32873e-13	24.1923
PTPN1	2.39544	1.65857	9.54036	3.24392e-15	1.34588e-13	24.1435
CTSC	0.905324	0.226257	9.52799	3.4395e-15	1.34588e-13	24.0856
CIAPIN1	1.80248	1.11123	9.52657	3.46264e-15	1.34588e-13	24.079
SNAP29	2.26537	1.18187	9.52079	3.55881e-15	1.34588e-13	24.0519
CCL17	3.69863	4.75484	9.46771	4.57522e-15	1.67937e-13	23.8034
GLB1	1.7968	1.68522	9.43505	5.34034e-15	1.90421e-13	23.6505
YES1	2.02935	2.08844	9.21292	1.52898e-14	5.30048e-13	22.6103
EDAR	2.12612	2.30732	9.1002	2.60775e-14	8.79588e-13	22.0825
CASP8	1.9561	-0.712961	8.72972	1.50667e-13	4.94823e-12	20.3489
DNMBP	1.54816	1.22458	8.60207	2.75556e-13	8.8178e-12	19.7524
FADD	1.6223	0.190499	8.50417	4.37636e-13	1.36542e-11	19.2955
IRAK1	1.50904	1.87746	8.4594	5.40688e-13	1.61689e-11	19.0867
CLEC1B	1.73846	2.72194	8.45805	5.44147e-13	1.61689e-11	19.0804
ARSB	2.04632	3.50511	8.44597	5.76096e-13	1.67202e-11	19.024
WFDC12	1.97564	1.26383	8.43351	6.11009e-13	1.73304e-11	18.9659
TBC1D5	1.648	1.58534	8.37322	8.12113e-13	2.25226e-11	18.685
MAP2K6	2.46923	2.59196	8.3609	8.6072e-13	2.33517e-11	18.6276
DPP7	1.90544	2.09384	8.33978	9.50861e-13	2.52484e-11	18.5292
PRDX5	1.82192	0.044267	8.16614	2.15494e-12	5.60284e-11	17.7215
SIAE	1.34144	2.11558	8.15954	2.22288e-12	5.66154e-11	17.6909
TGFA	1.79391	1.28287	8.14646	2.36403e-12	5.90061e-11	17.6302
BAG6	1.16713	1.79236	8.12966	2.55849e-12	6.26077e-11	17.5521
TJAP1	1.30737	0.615534	8.09281	3.0426e-12	7.30223e-11	17.3811
SDC4	1.59969	1.48014	8.06456	3.47467e-12	8.18186e-11	17.2501
DIABLO	2.48533	-0.121741	8.03233	4.04292e-12	9.34363e-11	17.1006
ARHGEF12	2.19244	1.88949	8.00293	4.64148e-12	1.05319e-10	16.9644
PDLIM7	2.73085	1.41317	7.93797	6.29575e-12	1.40305e-10	16.6637
LGALS7_LGALS7B	2.21397	2.1426	7.90688	7.28381e-12	1.59477e-10	16.5199
DEFB4A_DEFB4B	2.57859	1.15939	7.88843	7.94162e-12	1.70882e-10	16.4346
LYN	1.01198	0.454442	7.8667	8.7927e-12	1.84102e-10	16.3342
CC2D1A	1.90365	1.44382	7.86529	8.85107e-12	1.84102e-10	16.3277
EIF4B	1.83875	-0.1196	7.81788	1.10512e-11	2.26097e-10	16.1087
CASP2	1.90134	1.23389	7.80594	1.16863e-11	2.35234e-10	16.0536
HPCAL1	0.964421	0.35558	7.79439	1.23349e-11	2.44349e-10	16.0004
BIN2	2.06015	0.722873	7.77836	1.32954e-11	2.5926e-10	15.9264
TYMP	2.04157	0.543417	7.74783	1.53353e-11	2.94439e-10	15.7857
EIF4G1	1.72101	0.530936	7.7293	1.67219e-11	3.16196e-10	15.7003
SLC27A4	2.04515	0.913367	7.72182	1.73169e-11	3.22559e-10	15.6659
PLA2G4A	1.12352	0.511833	7.69812	1.93435e-11	3.5501e-10	15.5568
MMP9	1.73398	2.62842	7.68194	2.08614e-11	3.77319e-10	15.4823
METAP2	1.34006	1.54325	7.62062	2.77687e-11	4.95076e-10	15.2004
LBR	1.83773	1.59117	7.60109	3.04146e-11	5.33144e-10	15.1107
NSFL1C	1.39911	1.12773	7.59867	3.07583e-11	5.33144e-10	15.0996
OSM	2.00934	1.29563	7.57593	3.41955e-11	5.84603e-10	14.9952
TRIM21	1.48269	0.932932	7.56926	3.52742e-11	5.94894e-10	14.9646
TBC1D23	2.03571	1.81352	7.55345	3.79681e-11	6.31789e-10	14.8921
CASP3	1.50516	0.341768	7.54741	3.90504e-11	6.3868e-10	14.8644
TBCB	2.21168	1.41332	7.54546	3.94057e-11	6.3868e-10	14.8555
CCL13	2.05437	2.79855	7.51419	4.55737e-11	7.29179e-10	14.7122
PMVK	2.53706	1.85626	7.47078	5.57608e-11	8.8088e-10	14.5135
SCAMP3	1.89403	1.97547	7.46229	5.8002e-11	8.99664e-10	14.4746
ATOX1	1.68387	1.19818	7.46085	5.83917e-11	8.99664e-10	14.468
PLIN3	1.30834	0.91162	7.40935	7.41532e-11	1.12858e-09	14.2327
CCL26	2.26051	2.23273	7.3307	1.06743e-10	1.60501e-09	13.8739
FKBP4	1.23874	1.4696	7.31491	1.14833e-10	1.7061e-09	13.802
NFATC1	1.37149	1.25923	7.3087	1.18178e-10	1.73512e-09	13.7738
BLMH	1.26996	0.951893	7.27071	1.40855e-10	2.04403e-09	13.6009
NPY	-1.48104	0.722593	-7.26369	1.45498e-10	2.08715e-09	13.569
VSIR	1.28195	1.00965	7.24351	1.59708e-10	2.26495e-09	13.4773
TREML2	0.82128	0.736688	7.21596	1.8135e-10	2.54297e-09	13.3522
LACTB2	0.994775	0.461206	7.17943	2.14602e-10	2.97582e-09	13.1865
CDKN1A	1.53383	0.496278	7.15162	2.43916e-10	3.34513e-09	13.0605
PAG1	1.37506	0.589675	7.14513	2.5131e-10	3.40908e-09	13.0312
GYS1	2.18495	-0.731015	7.08447	3.32119e-10	4.41399e-09	12.7569
PVALB	1.78997	1.35156	7.08424	3.32464e-10	4.41399e-09	12.7559
CCL7	1.9847	1.68435	7.0811	3.37298e-10	4.43103e-09	12.7417
SETMAR	1.26063	1.4454	7.06324	3.66105e-10	4.75936e-09	12.661
ILKAP	1.47797	1.3594	7.05658	3.77468e-10	4.85649e-09	12.631
NUDT5	1.13646	0.706857	7.04451	3.98959e-10	5.08063e-09	12.5765
TARBP2	1.29758	0.409298	7.01483	4.571e-10	5.76223e-09	12.4427
SORT1	0.791122	0.625783	7.00936	4.68691e-10	5.82409e-09	12.4181
RHOC	1.03201	0.601165	7.00813	4.71341e-10	5.82409e-09	12.4126
SERPINB9	0.706641	1.03521	6.98746	5.18123e-10	6.33939e-09	12.3195
MED18	1.11852	0.874972	6.98407	5.26223e-10	6.34629e-09	12.3043
CRADD	1.32997	1.05523	6.98298	5.28857e-10	6.34629e-09	12.2993
DCTPP1	1.53395	1.63515	6.92952	6.75259e-10	8.02593e-09	12.0591
PLXNB3	0.862027	0.53421	6.89622	7.86091e-10	9.25511e-09	11.9097
PPP3R1	1.16691	0.636439	6.85227	9.60421e-10	1.12019e-08	11.7129
IRAG2	1.78063	1.84631	6.82901	1.0677e-09	1.23379e-08	11.6088
IL32	1.60853	2.53149	6.79086	1.2699e-09	1.44516e-08	11.4384
OGFR	1.17885	2.27538	6.79018	1.27378e-09	1.44516e-08	11.4354
TACC3	1.63238	1.18254	6.78735	1.29026e-09	1.45067e-08	11.4228
ABL1	1.16912	0.979373	6.77209	1.38289e-09	1.53678e-08	11.3547
C1QTNF1	0.929376	-0.0750898	6.77072	1.39148e-09	1.53678e-08	11.3486
AXIN1	1.27195	0.662023	6.75186	1.51581e-09	1.65051e-08	11.2645
ERBIN	1.76972	0.977277	6.75025	1.52693e-09	1.65051e-08	11.2574
DBI	1.1719	0.554267	6.74921	1.53412e-09	1.65051e-08	11.2527
TBL1X	1.16937	0.692193	6.72905	1.6809e-09	1.79296e-08	11.163
SFRP1	-1.38449	-0.971061	-6.68989	2.00702e-09	2.12022e-08	10.9889
RWDD1	0.883506	0.0708261	6.68828	2.02168e-09	2.12022e-08	10.9817
MSRA	1.06483	0.224428	6.64852	2.41969e-09	2.51648e-08	10.8053
ATP5IF1	1.57845	-0.665209	6.63077	2.6215e-09	2.70383e-08	10.7266
CCL27	1.79476	0.990132	6.60776	2.90818e-09	2.97493e-08	10.6248
CCL22	2.04155	1.86079	6.59271	3.11226e-09	3.15781e-08	10.5582
SULT1A1	1.98562	1.28048	6.58989	3.15194e-09	3.17228e-08	10.5458
ABHD14B	1.06912	-1.43728	6.57649	3.34797e-09	3.34261e-08	10.4866
ARSA	1.09663	0.633848	6.56852	3.47023e-09	3.43718e-08	10.4514
DPY30	1.55764	1.15396	6.56046	3.59839e-09	3.53606e-08	10.4158
CD40	0.749422	0.592797	6.55839	3.63201e-09	3.54121e-08	10.4067
CEACAM8	1.47351	2.22048	6.54585	3.84265e-09	3.70795e-08	10.3513
SAMD9L	1.50672	1.04927	6.54471	3.86245e-09	3.70795e-08	10.3463
KRT5	2.21141	2.04705	6.53257	4.07897e-09	3.88592e-08	10.2928
PPCDC	0.945409	1.2931	6.52715	4.1795e-09	3.95153e-08	10.2689
BAG3	1.35853	0.693172	6.50304	4.65721e-09	4.35428e-08	10.1627
THOP1	1.20501	2.01147	6.50218	4.67526e-09	4.35428e-08	10.1589
MANF	1.60984	1.93408	6.4848	5.05415e-09	4.67228e-08	10.0825
SNX9	0.940026	0.6205	6.4668	5.47859e-09	5.02742e-08	10.0034
EDIL3	-0.855681	-0.441519	-6.46001	5.64765e-09	5.14472e-08	9.97361
STAMBP	1.05852	1.00443	6.44748	5.97347e-09	5.39332e-08	9.91861
BTC	1.72497	-0.116164	6.44537	6.03007e-09	5.39332e-08	9.90936
PRKAB1	1.22761	1.08484	6.44462	6.0502e-09	5.39332e-08	9.90609
LAT2	1.43274	1.72725	6.41851	6.79941e-09	6.0182e-08	9.79162
CCL18	2.12475	1.15009	6.3953	7.54191e-09	6.62838e-08	9.69001
INPP1	1.35952	-2.58724	6.33856	9.71121e-09	8.47524e-08	9.44222
HSPA1A	1.31683	0.568488	6.33392	9.91401e-09	8.59214e-08	9.42197
SELP	0.824217	0.718994	6.29433	1.1821e-08	1.01238e-07	9.24959
WWP2	1.07569	1.44681	6.2939	1.18435e-08	1.01238e-07	9.24772
FIS1	0.858786	0.731185	6.28507	1.23166e-08	1.04565e-07	9.20935
DFFA	1.31592	1.67868	6.24523	1.46952e-08	1.23387e-07	9.03638
RSPO3	-0.7019	0.490758	-6.24468	1.47313e-08	1.23387e-07	9.03398
NID2	1.42654	2.44063	6.2247	1.60927e-08	1.33891e-07	8.94741
RARRES2	0.730393	-0.117072	6.20378	1.76523e-08	1.45895e-07	8.85683
SF3B4	1.03396	-0.63205	6.18656	1.90461e-08	1.56379e-07	8.78243
DARS1	1.27425	0.571303	6.17606	1.99494e-08	1.62495e-07	8.73706
PPP1R2	1.2866	0.15223	6.17358	2.01685e-08	1.62495e-07	8.72637
TMSB10	1.64695	0.774917	6.17344	2.01817e-08	1.62495e-07	8.72573
CD63	1.12215	2.07202	6.16599	2.08549e-08	1.6684e-07	8.6936
LGALS8	0.7561	0.3348	6.08429	2.98705e-08	2.37442e-07	8.34199
LAT	1.00645	1.85404	6.07139	3.16104e-08	2.49682e-07	8.28661
LPL	-1.03425	0.741712	-6.06916	3.192e-08	2.50542e-07	8.27707
BANK1	1.57469	2.38947	6.05268	3.43107e-08	2.66747e-07	8.20642
IL18	1.06895	-0.202353	6.052	3.44121e-08	2.66747e-07	8.20353
EBAG9	0.951102	0.410537	6.03662	3.68093e-08	2.83568e-07	8.13766
ENO1	1.26466	-0.156742	6.00184	4.28514e-08	3.28089e-07	7.98903
GAL	-1.24922	-0.541276	-5.98764	4.55902e-08	3.4693e-07	7.92845
MMP8	2.03419	2.27061	5.96323	5.07063e-08	3.83524e-07	7.82448
HMOX2	1.00347	0.947684	5.95783	5.19129e-08	3.90285e-07	7.80149
MITD1	1.04356	0.596093	5.95168	5.3322e-08	3.98478e-07	7.77531
CD164	0.612277	0.995339	5.94587	5.46872e-08	4.06248e-07	7.7506
DSG3	1.38273	1.77273	5.93891	5.63669e-08	4.16248e-07	7.72103
ANGPT1	1.25251	4.3861	5.93311	5.78065e-08	4.24368e-07	7.69638
SIRT2	1.23402	0.814828	5.9053	6.52279e-08	4.76049e-07	7.57835
LY6D	1.33666	1.23841	5.88411	7.15036e-08	5.18817e-07	7.4886
IL16	1.34051	1.39361	5.88097	7.2483e-08	5.22883e-07	7.47531
OLR1	1.83867	2.12752	5.85823	7.99827e-08	5.73669e-07	7.37913
IL1RN	1.07125	-0.474016	5.83473	8.85354e-08	6.31384e-07	7.27991
DDX58	1.19431	1.0608	5.81657	9.57537e-08	6.78981e-07	7.20337
RAB6A	0.762194	-0.716742	5.81418	9.67445e-08	6.82131e-07	7.19332
PLPBP	0.929272	0.331497	5.81196	9.76738e-08	6.84814e-07	7.18399
KYNU	1.02008	2.28407	5.80694	9.98118e-08	6.95895e-07	7.16285
SERPINB8	1.34119	1.50565	5.8035	1.01304e-07	7.02374e-07	7.14836
MAD1L1	1.22156	0.798015	5.79894	1.03312e-07	7.1234e-07	7.12919
MPO	1.57549	1.62742	5.79156	1.06648e-07	7.31302e-07	7.09817
PPIB	1.23046	1.70128	5.76934	1.17352e-07	8.00303e-07	7.0048
RNF41	1.33171	1.76909	5.76784	1.18111e-07	8.01102e-07	6.99851
TXNRD1	0.651332	0.608741	5.73372	1.36746e-07	9.22483e-07	6.85554
SEPTIN9	0.674678	0.697557	5.7021	1.56585e-07	1.05064e-06	6.72337
TBCC	1.04251	0.525344	5.69889	1.58749e-07	1.05946e-06	6.70998
HGF	0.829642	1.10748	5.68756	1.66632e-07	1.10616e-06	6.6627
PSIP1	1.65477	2.18404	5.66978	1.79779e-07	1.18711e-06	6.58864
PADI4	1.7304	1.39714	5.65615	1.90546e-07	1.25158e-06	6.53192
MIF	1.07488	0.765361	5.64821	1.97114e-07	1.28795e-06	6.49887
DAB2	0.973165	0.320773	5.63132	2.11813e-07	1.37388e-06	6.42875
IL19	2.61617	1.55383	5.6306	2.12467e-07	1.37388e-06	6.42574
POLR2F	0.739951	0.360415	5.62922	2.13715e-07	1.37483e-06	6.42004
ENO2	0.679116	0.718002	5.61627	2.2583e-07	1.43931e-06	6.36628
F2R	0.663517	-2.16801	5.61604	2.26045e-07	1.43931e-06	6.36536
DCTN1	1.05745	1.72132	5.6081	2.33811e-07	1.47999e-06	6.33243
PSME1	0.574692	0.545202	5.6071	2.34806e-07	1.47999e-06	6.32829
MAVS	1.09959	1.36039	5.59851	2.43532e-07	1.52728e-06	6.29273
VAT1	0.474849	-0.00618295	5.57615	2.67767e-07	1.67087e-06	6.20027
ZBTB17	1.4644	1.72105	5.55297	2.95402e-07	1.83414e-06	6.10458
SERPINB1	1.21883	0.784101	5.53631	3.16969e-07	1.9583e-06	6.03593
CHRDL1	-0.570816	0.190674	-5.49513	3.77127e-07	2.3185e-06	5.86669
SERPINB6	0.557912	0.591768	5.49338	3.79926e-07	2.32425e-06	5.85949
CLIP2	1.39925	0.163953	5.48701	3.90252e-07	2.37578e-06	5.83338
IQGAP2	1.2938	0.92159	5.48493	3.93687e-07	2.38506e-06	5.82485
CLC	1.68346	0.22276	5.47156	4.16465e-07	2.51086e-06	5.77009
CST7	1.08556	1.43201	5.46714	4.2429e-07	2.54574e-06	5.75197
MYO9B	1.32878	1.06354	5.46175	4.34005e-07	2.59157e-06	5.72993
MMP1	1.0356	4.78812	5.45843	4.4011e-07	2.61551e-06	5.71634
HBEGF	1.2515	2.61224	5.43135	4.93073e-07	2.91637e-06	5.60575
GUSB	0.949033	0.674886	5.41467	5.28762e-07	3.10973e-06	5.53775
CLEC4D	1.3489	1.85365	5.41377	5.30747e-07	3.10973e-06	5.53411
ANXA4	1.01127	-0.321126	5.40956	5.40181e-07	3.15021e-06	5.51697
APBB1IP	1.35049	0.490797	5.38512	5.983e-07	3.47292e-06	5.41756
PDCD6	0.865086	1.04099	5.37232	6.31137e-07	3.64657e-06	5.3656
RRM2B	1.03108	3.81276	5.35627	6.74828e-07	3.88104e-06	5.30051
SCARF1	0.671374	1.07116	5.3546	6.7953e-07	3.89015e-06	5.29375
C2CD2L	0.932242	0.166927	5.35239	6.85802e-07	3.90813e-06	5.28482
CXCL1	1.08346	2.5352	5.35006	6.92504e-07	3.92839e-06	5.27537
AZU1	1.7653	2.37544	5.3117	8.12253e-07	4.58684e-06	5.12032
TNFRSF8	1.25565	1.30278	5.30692	8.28527e-07	4.63994e-06	5.10104
NUDC	0.929967	0.68155	5.30675	8.29092e-07	4.63994e-06	5.10038
PDCD5	0.826631	-0.119282	5.2913	8.83957e-07	4.9249e-06	5.03811
NT5C3A	1.48101	1.39548	5.27164	9.58915e-07	5.31878e-06	4.95903
GLOD4	0.549694	0.379445	5.24493	1.07078e-06	5.91298e-06	4.85185
MMP12	1.57412	2.10791	5.24116	1.08757e-06	5.97923e-06	4.83674
RP2	0.85458	1.4447	5.23495	1.11577e-06	6.10736e-06	4.81188
KLK8	0.970696	0.795497	5.17307	1.43907e-06	7.84264e-06	4.56486
TNC	1.65679	1.37352	5.15965	1.52044e-06	8.25004e-06	4.51149
APP	0.982617	2.71059	5.14184	1.63536e-06	8.83521e-06	4.4408
CSTB	0.776855	0.319877	5.13016	1.71533e-06	9.22728e-06	4.39449
DNAJB8	0.9045	0.689087	5.10654	1.88886e-06	1.01172e-05	4.30103
PRTN3	1.34367	1.06791	5.0972	1.96204e-06	1.04642e-05	4.26418
CKMT1A_CKMT1B	1.5121	0.868128	5.09456	1.98325e-06	1.05323e-05	4.25375
CCL2	0.665821	1.37158	5.09207	2.00352e-06	1.05949e-05	4.24389
NFKBIE	1.15846	1.41293	5.08195	2.08769e-06	1.09934e-05	4.204
MAP3K5	1.70652	2.39211	5.07607	2.1382e-06	1.12121e-05	4.18082
PLAUR	0.632192	0.677461	5.05915	2.2902e-06	1.19589e-05	4.11426
CDSN	0.83675	1.09982	5.04543	2.42127e-06	1.25906e-05	4.06033
MESD	0.88764	0.277652	5.02965	2.58101e-06	1.33656e-05	3.99843
PPP1R12A	1.09534	0.60842	5.01504	2.73798e-06	1.41198e-05	3.94124
ADAM8	0.679211	1.2661	4.98834	3.04938e-06	1.5661e-05	3.83693
WARS	0.766662	1.61404	4.97482	3.22003e-06	1.64697e-05	3.7842
NADK	1.30864	1.60492	4.94553	3.62213e-06	1.84507e-05	3.67031
EPS8L2	0.734525	1.0392	4.92982	3.85763e-06	1.95704e-05	3.60936
PHOSPHO1	0.507657	0.345789	4.92663	3.90728e-06	1.9742e-05	3.59698
CAPG	1.12211	-0.588856	4.91563	4.08312e-06	2.05473e-05	3.5544
NUB1	0.938172	-1.35733	4.90131	4.32366e-06	2.16704e-05	3.49903
MSTN	-0.898133	0.23513	-4.89957	4.35378e-06	2.1734e-05	3.49232
TNFRSF11A	0.51816	0.615942	4.88783	4.56273e-06	2.26864e-05	3.44698
VNN2	0.835083	1.35365	4.87638	4.77576e-06	2.36132e-05	3.40286
CASP1	1.30803	-1.4988	4.87579	4.78697e-06	2.36132e-05	3.4006
PGLYRP1	0.758266	0.59496	4.87108	4.87755e-06	2.39653e-05	3.38247
SH2D1A	0.993061	1.50911	4.8678	4.94168e-06	2.41852e-05	3.36984
BTN3A2	0.503943	1.2283	4.86372	5.02257e-06	2.4485e-05	3.35415
ANXA11	1.5426	-2.65293	4.85219	5.25824e-06	2.55342e-05	3.30982
RAD23B	0.742785	-0.49815	4.82839	5.77924e-06	2.79554e-05	3.21853
NID1	0.551729	0.979091	4.82392	5.88245e-06	2.83448e-05	3.20142
APRT	0.873133	0.476623	4.79739	6.53362e-06	3.13614e-05	3.10001
IRAK4	1.12513	0.280483	4.79314	6.64412e-06	3.17696e-05	3.08381
GRAP2	0.972071	-0.484552	4.78941	6.74271e-06	3.2118e-05	3.06959
IL13	1.65227	-3.1397	4.78465	6.87048e-06	3.26021e-05	3.05146
EZR	0.634579	0.429578	4.77369	7.17395e-06	3.39132e-05	3.00973
PSME2	0.598171	0.799556	4.74081	8.16481e-06	3.84517e-05	2.88485
LPCAT2	0.911633	1.25314	4.69689	9.69737e-06	4.54974e-05	2.7189
VEGFC	0.696718	3.00582	4.67648	1.05016e-05	4.8912e-05	2.64208
HCLS1	1.10762	-0.49432	4.67644	1.05035e-05	4.8912e-05	2.6419
STX8	0.859256	1.00355	4.6664	1.09225e-05	5.06739e-05	2.6042
HSPB1	1.2083	-0.506452	4.65406	1.14596e-05	5.29688e-05	2.55793
S100P	0.895574	-0.326618	4.63521	1.23306e-05	5.67843e-05	2.48735
TDRKH	0.860549	1.39822	4.62524	1.28164e-05	5.88047e-05	2.45012
ADAMTS8	-0.561616	-0.360584	-4.60527	1.38468e-05	6.32996e-05	2.37564
ICA1	1.25866	1.02199	4.58109	1.5202e-05	6.92414e-05	2.28574
CA12	0.749409	1.24322	4.57194	1.57478e-05	7.14662e-05	2.25179
IL2RA	0.985133	0.467631	4.56459	1.61997e-05	7.3251e-05	2.22456
CASP10	1.59818	1.14857	4.54747	1.7302e-05	7.79528e-05	2.16122
UXS1	1.01961	1.92946	4.543	1.7602e-05	7.90191e-05	2.14468
PARK7	0.623075	0.58339	4.53842	1.79138e-05	8.01307e-05	2.12779
LAMP3	0.695715	0.210015	4.53163	1.83869e-05	8.17358e-05	2.10271
LRRN1	-0.56636	0.190016	-4.53139	1.84036e-05	8.17358e-05	2.10184
FEN1	1.42416	1.17068	4.5228	1.90191e-05	8.41698e-05	2.0702
FXN	0.453004	-0.200199	4.51126	1.9878e-05	8.76599e-05	2.02773
BACH1	0.884646	1.23685	4.48385	2.2071e-05	9.6988e-05	1.92713
SSB	1.00356	0.384777	4.4645	2.37584e-05	0.000104037	1.85634
NAMPT	1.00437	-0.791294	4.45884	2.42754e-05	0.000105929	1.83565
CBLN4	-0.506159	0.0901886	-4.44344	2.57367e-05	0.000111914	1.77951
MGMT	1.18717	0.659361	4.43779	2.6294e-05	0.000113941	1.75894
PSMD9	0.747043	1.3742	4.43464	2.66102e-05	0.000114912	1.74746
QDPR	0.557448	0.502957	4.3884	3.16891e-05	0.000136372	1.5798
CDHR1	1.01523	1.98753	4.3871	3.18448e-05	0.000136572	1.57509
S100A11	0.826069	-1.05296	4.38308	3.23298e-05	0.000138177	1.56059
LSP1	0.929346	1.74596	4.35648	3.5729e-05	0.000152184	1.46471
CDKN2D	1.60311	0.276642	4.34744	3.69611e-05	0.000156896	1.4322
S100A12	1.45928	3.03688	4.34416	3.74182e-05	0.000158298	1.42042
IL6	1.29774	-0.117777	4.34006	3.7997e-05	0.000160204	1.4057
CDCP1	0.602237	0.0940364	4.33377	3.89012e-05	0.000163066	1.38316
SELE	0.983633	0.167219	4.33353	3.89373e-05	0.000163066	1.38227
PI3	1.45683	0.43205	4.30194	4.38086e-05	0.000182847	1.26933
HMOX1	0.923227	0.941282	4.30106	4.39535e-05	0.000182847	1.26616
DKK1	0.758541	2.86807	4.29451	4.50376e-05	0.000186734	1.24283
HLA-DRA	0.835146	0.0833568	4.28663	4.63778e-05	0.000191654	1.21475
GP1BA	0.470073	0.399935	4.27547	4.83401e-05	0.000199104	1.17507
AKT3	1.03991	1.37712	4.26833	4.96392e-05	0.000203782	1.14968
HARS1	0.482389	-0.170625	4.25747	5.16768e-05	0.000211451	1.11118
CPXM1	0.87539	3.7675	4.25429	5.22895e-05	0.000212773	1.0999
CNTN1	-0.424335	-0.081608	-4.25402	5.23408e-05	0.000212773	1.09896
GPKOW	0.528588	0.662832	4.23815	5.55047e-05	0.000224902	1.0428
PRKAR1A	1.15746	-0.118976	4.2299	5.72193e-05	0.000231099	1.0137
AOC3	-0.401686	-0.0290443	-4.22682	5.78746e-05	0.000232992	1.00281
MAEA	1.23522	0.913928	4.22585	5.80823e-05	0.000233076	0.999379
CXCL3	0.843872	2.32689	4.21662	6.00918e-05	0.000240367	0.966852
PEBP1	0.581651	0.471547	4.21479	6.04974e-05	0.000241217	0.960419
BRK1	0.650422	1.10044	4.20576	6.25417e-05	0.000248573	0.928644
MNDA	1.67538	1.52005	4.20353	6.30568e-05	0.000249825	0.920802
GALNT2	0.380343	0.64947	4.19828	6.42831e-05	0.000253878	0.90239
NECTIN4	0.662738	0.788553	4.19219	6.57364e-05	0.000258798	0.881021
NECTIN2	0.421098	0.371494	4.17127	7.09766e-05	0.00027855	0.807732
TIMP1	0.418463	0.808536	4.15931	7.41488e-05	0.000290087	0.765966
CD274	0.404239	0.139641	4.1251	8.39966e-05	0.000327587	0.646904
RNASE3	2.61697	4.35194	4.11751	8.63462e-05	0.000335701	0.620576
TBC1D17	0.61633	1.34564	4.11166	8.81968e-05	0.000341831	0.600341
UBAC1	0.473013	0.847156	4.09737	9.28863e-05	0.000357833	0.550919
SERPINE1	0.671551	2.39934	4.09734	9.28989e-05	0.000357833	0.550789
TRIAP1	0.556834	-0.00339545	4.09644	9.32009e-05	0.000357891	0.547694
THPO	0.607056	1.92442	4.08827	9.5997e-05	0.000367498	0.519501
FUT8	0.686939	2.05284	4.07361	0.000101219	0.000386304	0.468995
TPP1	0.516923	0.986217	4.06501	0.000104408	0.00039726	0.439426
CEP85	1.17755	1.39409	4.05523	0.000108154	0.000410263	0.405829
CDH3	1.06483	1.89582	4.05392	0.000108664	0.000410947	0.40135
PDGFA	0.941947	3.36237	4.04539	0.000112049	0.000422469	0.37212
TNFRSF6B	1.17207	1.33473	4.0212	0.00012221	0.00045939	0.289445
XRCC4	0.658863	0.725316	4.00738	0.000128407	0.000481237	0.24235
BAX	1.52883	0.959802	4.00213	0.000130837	0.000488875	0.224508
STK11	0.602259	-0.334075	3.99907	0.000132276	0.000492779	0.214092
CSF3	0.562288	0.251744	3.97849	0.000142345	0.000528461	0.144293
FAP	-0.385909	-0.117481	-3.97778	0.000142701	0.000528461	0.141913
IKBKG	0.887777	1.51166	3.97238	0.000145469	0.000536257	0.123641
NCAM2	-0.419669	0.149899	-3.972	0.000145666	0.000536257	0.122356
CLEC6A	0.693853	1.21007	3.95472	0.000154887	0.000568526	0.0639913
SCLY	0.698529	0.930119	3.94221	0.000161907	0.00059255	0.0218578
STAT5B	1.2612	0.943715	3.94117	0.000162506	0.000593004	0.0183472
ESAM	0.437016	1.07151	3.93617	0.000165401	0.000601007	0.00156768
SRPK2	0.68403	0.923672	3.93573	0.000165662	0.000601007	6.64019e-05
SHMT1	1.08188	0.522714	3.9117	0.000180326	0.000652311	-0.0805084
ATP6AP2	0.532268	-1.01607	3.90917	0.000181937	0.000656237	-0.0889543
KRT14	0.992325	0.854263	3.89326	0.000192415	0.000690452	-0.142115
PRSS27	0.615218	0.501511	3.89303	0.000192568	0.000690452	-0.142868
USP8	0.940557	-0.0378943	3.89227	0.000193083	0.000690452	-0.145406
CNTN5	-0.436215	0.0824818	-3.8889	0.000195384	0.000696683	-0.156649
CHMP1A	0.630564	0.514215	3.87624	0.000204253	0.000726234	-0.19878
SCRN1	0.883802	-0.340702	3.86328	0.00021373	0.000757769	-0.241804
ELOA	0.821673	0.308526	3.84886	0.000224767	0.000794643	-0.289554
GRPEL1	0.763006	0.970651	3.84762	0.000225742	0.000795838	-0.29366
RRM2	0.718014	1.76489	3.83898	0.000232644	0.000817857	-0.322209
PLTP	-0.456602	-0.187535	-3.83028	0.000239798	0.000840642	-0.350918
CREG1	0.557361	0.468324	3.80348	0.000263181	0.000920027	-0.439064
FCAR	0.581274	0.607098	3.80172	0.00026479	0.000923068	-0.444838
SRP14	1.11616	1.53045	3.79463	0.000271366	0.000943355	-0.468065
COMT	0.885813	1.00834	3.79066	0.000275113	0.000953724	-0.481048
MZT1	0.720512	0.852137	3.78791	0.000277744	0.000960177	-0.490057
TRAF2	0.669992	2.1058	3.76144	0.000304277	0.001049	-0.576396
LHB	-1.17198	0.81349	-3.74557	0.000321332	0.00110474	-0.627973
ARHGAP1	0.570566	0.467999	3.73917	0.000328457	0.00112614	-0.648708
ANGPTL7	-0.420613	0.65908	-3.71686	0.000354512	0.00121214	-0.720851
EFNA4	0.394234	0.452158	3.71141	0.000361167	0.00123152	-0.738419
CNTN4	-0.323365	0.131724	-3.68946	0.000389196	0.00132247	-0.809
CPE	-0.457134	0.485461	-3.68889	0.000389958	0.00132247	-0.810846
CANT1	0.321531	0.805165	3.6808	0.000400812	0.00135559	-0.836759
RNASET2	0.417414	0.452981	3.67668	0.000406464	0.00136911	-0.849973
NMNAT1	1.12914	2.11907	3.67628	0.000407003	0.00136911	-0.851225
IL17C	1.12754	1.7234	3.65159	0.000442474	0.00148443	-0.930049
IGSF8	0.404658	-0.0629659	3.6437	0.000454428	0.00152045	-0.955182
INPPL1	0.718704	-0.743347	3.63714	0.000464589	0.00155029	-0.976027
RGMB	-0.308813	0.0210773	-3.595	0.00053518	0.00178108	-1.10926
CCL28	-0.833028	0.804465	-3.57923	0.000564112	0.00187237	-1.15881
HTRA2	0.476664	0.415038	3.56089	0.00059964	0.00198324	-1.21626
NOS1	0.610103	0.22635	3.56036	0.000600692	0.00198324	-1.21791
NTF4	-0.844608	0.343089	-3.55584	0.000609785	0.00200795	-1.23203
LCN2	0.590378	0.667778	3.54944	0.000622886	0.00204569	-1.25202
IL5RA	0.725732	0.819348	3.54084	0.00064089	0.00209929	-1.2788
TXLNA	0.733638	0.681358	3.53816	0.000646592	0.00211243	-1.28712
CXCL6	0.737483	1.50944	3.53686	0.000649392	0.00211603	-1.29118
TNFRSF1A	0.372873	0.183232	3.51129	0.000706612	0.00229649	-1.37049
ANXA3	0.863833	-2.41974	3.50018	0.000732936	0.0023753	-1.40482
MAPK9	0.3953	-0.0512466	3.49946	0.000734667	0.0023753	-1.40704
NBN	1.08048	1.87916	3.49361	0.000748916	0.00241511	-1.42506
CDC37	0.56348	-0.236898	3.48661	0.000766334	0.00246491	-1.44663
MEGF10	-0.459606	-0.387022	-3.48205	0.000777869	0.00249558	-1.46064
GOPC	0.65447	-0.232895	3.46907	0.000811647	0.00259727	-1.5005
NUCB2	0.344825	0.589483	3.45673	0.000845014	0.00269713	-1.53826
APEX1	1.09137	0.624437	3.45259	0.000856499	0.00272681	-1.55091
TFPI2	-0.431714	-0.593091	-3.45087	0.000861311	0.00273515	-1.55616
SPINT1	0.423932	0.386951	3.44952	0.000865123	0.00273537	-1.5603
AHCY	0.627779	-0.194944	3.44929	0.000865763	0.00273537	-1.56099
STX6	1.0821	2.21441	3.44401	0.000880783	0.0027758	-1.5771
AMIGO2	0.282051	0.787233	3.43772	0.000898972	0.00282599	-1.59624
GRN	0.37219	0.0844295	3.4203	0.000951262	0.00298285	-1.64917
MZB1	0.616685	-0.102303	3.41697	0.000961591	0.0030074	-1.65928
PPP1R9B	0.823494	0.97219	3.41622	0.000963912	0.0030074	-1.66153
IL17D	-0.348832	0.406291	-3.41528	0.00096687	0.00300911	-1.6644
OBP2B	-0.886449	0.759515	-3.41026	0.000982692	0.00305075	-1.67959
IPCEF1	0.930467	0.184301	3.40865	0.000987823	0.00305906	-1.68446
RELT	0.326105	0.100558	3.40766	0.000991002	0.00306131	-1.68747
TNFSF13	0.304814	0.757674	3.4003	0.00101482	0.00311334	-1.70968
CLPP	0.509835	0.797308	3.40027	0.00101492	0.00311334	-1.70977
IL1B	0.853078	-1.69175	3.40015	0.00101533	0.00311334	-1.71015
VIM	0.797763	1.1301	3.39726	0.00102484	0.00313482	-1.71887
IL17A	0.927511	1.20437	3.38543	0.00106466	0.00324864	-1.7545
PTH1R	-0.353297	0.933795	-3.38437	0.0010683	0.00325179	-1.75769
APLP1	-0.543176	0.350918	-3.37227	0.00111068	0.00337256	-1.79404
GDNF	-0.558283	0.339344	-3.35444	0.00117597	0.00356034	-1.8474
SMOC1	-0.412015	0.951339	-3.35294	0.00118164	0.00356034	-1.85189
HPGDS	0.408512	0.766981	3.35252	0.00118323	0.00356034	-1.85314
FMNL1	0.96521	1.25141	3.35234	0.00118393	0.00356034	-1.85369
TNFRSF19	0.443327	0.710806	3.33731	0.00124214	0.00372643	-1.89849
TNFRSF9	0.460895	0.496639	3.33357	0.00125704	0.00376206	-1.90961
IL15	0.32844	0.526211	3.31853	0.00131866	0.00393706	-1.95425
AK1	0.639029	0.437359	3.31313	0.00134145	0.00399554	-1.97022
CTSL	0.338828	0.175861	3.29915	0.00140224	0.00416665	-2.01152
HEXIM1	0.530288	0.338034	3.29435	0.00142371	0.00422039	-2.02567
STX16	1.24764	-0.809903	3.29005	0.00144319	0.00426803	-2.03834
VEGFD	-0.304318	-0.237712	-3.26862	0.00154406	0.00455553	-2.10123
PARP1	0.865162	-1.29789	3.26635	0.00155516	0.00457707	-2.10789
REG1B	1.00099	0.555148	3.265	0.00156178	0.00457707	-2.11185
EGLN1	0.961758	1.31633	3.26488	0.00156236	0.00457707	-2.11219
NCAM1	-0.32476	-0.152423	-3.26356	0.00156885	0.00458532	-2.11605
HNMT	0.516517	0.710922	3.23979	0.00169024	0.00492854	-2.18535
ENAH	0.700906	2.5464	3.23701	0.00170503	0.00494955	-2.19345
FURIN	0.36733	0.486332	3.23694	0.00170537	0.00494955	-2.19364
CD300LG	-0.313448	-0.0503443	-3.22771	0.00175525	0.00508247	-2.22042
PLXDC1	-0.390335	0.711534	-3.22597	0.00176484	0.00509842	-2.22548
ERBB4	-0.268369	-0.100876	-3.21728	0.00181326	0.00522621	-2.25062
TGM2	0.657682	-0.68472	3.2026	0.00189798	0.00545779	-2.29301
FGFBP1	0.588971	0.762212	3.20004	0.00191311	0.00548865	-2.30038
RASSF2	1.09427	1.89258	3.19837	0.00192305	0.0055045	-2.30519
VEGFA	0.708742	1.86295	3.18031	0.00203367	0.00580782	-2.35707
LGMN	0.386226	1.05321	3.17457	0.00207002	0.00589813	-2.37349
ADA	0.328399	0.375692	3.16989	0.00210015	0.00597034	-2.38688
MASP1	-0.262332	-1.30997	-3.16577	0.00212694	0.00603278	-2.39863
REG1A	0.772788	0.610632	3.15707	0.00218471	0.00618258	-2.42346
SPINT2	0.356908	1.99036	3.14886	0.00224055	0.00632625	-2.44683
IL10	0.867385	0.806183	3.14588	0.0022611	0.00635393	-2.45528
DPP10	-0.331118	-0.0548648	-3.14547	0.00226397	0.00635393	-2.45646
HNRNPK	1.0169	-0.180823	3.14523	0.00226562	0.00635393	-2.45713
NUDT2	0.591376	-0.234969	3.13676	0.00232522	0.00650644	-2.48117
MEPE	-0.241949	0.967402	-3.12129	0.00243788	0.00680644	-2.52494
COX5B	0.831515	-1.73055	3.11942	0.0024518	0.00683001	-2.5302
MDK	-0.392123	0.0446216	-3.11271	0.00250249	0.0069557	-2.54912
CCL8	0.848796	1.11416	3.11124	0.00251372	0.00697138	-2.55326
DPP6	-0.364572	0.60744	-3.11043	0.0025199	0.00697304	-2.55553
TIMD4	0.453939	-0.347172	3.09143	0.00266975	0.00737135	-2.6089
TGFB1	0.373564	1.47854	3.07955	0.00276757	0.00762456	-2.64213
HDGF	1.00793	1.80164	3.07127	0.00283776	0.00780072	-2.66524
CDH2	0.362327	0.0365307	3.06231	0.00291553	0.00799688	-2.69018
METAP1D	0.616144	0.223335	3.05629	0.00296881	0.00812516	-2.70688
PXN	0.812255	1.26318	3.05047	0.00302133	0.00825081	-2.72305
BIRC2	0.603123	0.267339	3.04691	0.0030538	0.00832127	-2.7329
LRRC25	0.374215	0.572588	3.0458	0.00306399	0.00833085	-2.73597
MAP4K5	0.739845	-0.506242	3.03578	0.00315754	0.00856653	-2.76368
CCL11	0.344339	0.480407	3.03265	0.00318722	0.00862831	-2.7723
CLEC11A	0.399641	0.544248	3.03153	0.00319801	0.00863879	-2.77541
AREG	0.578378	0.475092	3.02735	0.00323822	0.00872852	-2.78692
CTSD	0.444598	0.134023	3.01766	0.00333334	0.00896554	-2.81357
CA6	-0.654959	0.541781	-3.00997	0.00341074	0.00915399	-2.83469
REG3A	0.596784	-0.15061	3.00234	0.00348904	0.00934404	-2.85556
VTA1	0.510049	-0.0975898	2.99625	0.00355282	0.00949448	-2.87222
RCOR1	0.700133	0.916632	2.98009	0.00372731	0.0099395	-2.91628
CXCL11	0.885341	0.690426	2.97135	0.00382483	0.0101778	-2.94
LGALS9	0.332873	0.167488	2.9694	0.00384691	0.0102148	-2.94529
SLITRK2	0.483333	0.601218	2.96754	0.00386817	0.0102494	-2.95035
ITGA11	-0.380698	-1.16288	-2.96371	0.0039121	0.0103439	-2.96071
DLK1	-0.575913	-0.88652	-2.96229	0.00392854	0.0103654	-2.96456
NOTCH3	-0.335916	0.175798	-2.95942	0.00396188	0.0104313	-2.97232
NTRK3	-0.247767	0.00311364	-2.94293	0.00415881	0.0109267	-3.01681
SORD	1.01811	-2.35588	2.9371	0.00423049	0.0110917	-3.03248
SUGT1	0.619649	0.376597	2.93521	0.00425412	0.0111303	-3.03759
PON3	-0.285159	0.359023	-2.93445	0.00426356	0.0111316	-3.03962
CEBPB	0.760537	1.60153	2.91989	0.00444912	0.0115919	-3.07865
CNST	0.522581	-0.834373	2.90451	0.00465305	0.0120979	-3.11967
MCAM	-0.308635	-0.0637125	-2.90263	0.00467858	0.012139	-3.12468
KYAT1	0.519576	0.0158591	2.88821	0.00487865	0.0126318	-3.16298
VWA1	0.44891	0.111206	2.88055	0.00498817	0.0128887	-3.18327
BCAM	-0.234623	-0.0326568	-2.87893	0.00501165	0.012919	-3.18756
VWC2	0.475685	0.312125	2.87831	0.00502059	0.012919	-3.18919
ODAM	-0.500111	0.448937	-2.87603	0.00505375	0.0129775	-3.1952
ST6GAL1	0.306796	-0.0804727	2.86822	0.00516907	0.0132464	-3.21581
CHAC2	0.640347	0.974108	2.86705	0.00518654	0.0132639	-3.21889
CD200	-0.263833	0.144523	-2.85898	0.00530857	0.0135482	-3.24013
CDH5	-0.323088	-0.198882	-2.84785	0.00548134	0.0139606	-3.26935
CXCL8	0.80217	2.47295	2.84629	0.00550596	0.0139948	-3.27344
SOST	-0.372424	-0.440689	-2.84351	0.00555008	0.0140782	-3.28072
VSTM1	0.699256	0.998601	2.8261	0.00583364	0.0147675	-3.32614
RET	-0.314424	1.09204	-2.82159	0.00590923	0.0149286	-3.33787
SH2B3	1.15799	-1.51894	2.81409	0.00603698	0.0152205	-3.35734
PECAM1	0.309128	0.329175	2.81336	0.00604957	0.0152215	-3.35924
CD300E	0.399847	0.091992	2.78384	0.00657841	0.0164915	-3.43547
ENPP5	-0.30853	0.479845	-2.78371	0.00658073	0.0164915	-3.4358
CST6	-0.438476	0.374625	-2.78118	0.00662814	0.0165466	-3.44232
KLK11	0.386758	0.519909	2.78112	0.00662925	0.0165466	-3.44247
LYPD3	0.438466	0.638933	2.76946	0.00685102	0.017066	-3.47236
ISLR2	-0.415857	0.578052	-2.76455	0.00694643	0.0172692	-3.48492
IFNLR1	0.26399	0.103908	2.76241	0.00698845	0.0173391	-3.49039
TNFRSF4	0.474433	0.545034	2.75618	0.00711196	0.0176106	-3.50629
PPME1	0.630485	1.09802	2.74781	0.00728095	0.0179933	-3.5276
PLA2G15	0.266194	0.260199	2.7447	0.00734477	0.0181115	-3.53551
CCN1	-0.548162	1.14011	-2.74406	0.00735779	0.0181115	-3.53712
NCF2	0.995317	1.16987	2.72266	0.0078112	0.0191897	-3.5913
PRDX1	0.358583	0.103074	2.71103	0.00806823	0.0197822	-3.6206
CETN2	0.715947	-1.02243	2.70416	0.0082234	0.0201231	-3.63784
ACVRL1	0.21894	0.357515	2.6943	0.00845131	0.0206404	-3.66255
THBS2	0.415884	0.157345	2.69202	0.00850474	0.0207303	-3.66825
BMP6	0.334509	0.890344	2.68898	0.00857644	0.0208643	-3.67584
CPPED1	0.503042	0.76618	2.68616	0.00864347	0.0209865	-3.68287
CCN4	0.374644	0.809528	2.68525	0.0086653	0.0209986	-3.68515
TXNDC15	0.292303	0.636153	2.68052	0.00877897	0.0212329	-3.69692
SLAMF8	0.350261	0.51079	2.67062	0.00902184	0.0217781	-3.72156
FRZB	-0.28211	-0.104426	-2.66458	0.00917263	0.0220993	-3.73651
SLC16A1	0.475219	-1.03948	2.66224	0.0092319	0.0221992	-3.74232
FSTL3	0.246707	0.0496659	2.66091	0.00926567	0.0222376	-3.74561
SUMF2	0.36335	0.75171	2.65394	0.00944431	0.0226228	-3.76283
TIMP3	1.11357	4.04237	2.64754	0.00961138	0.0229789	-3.77864
PDGFB	0.612591	3.82902	2.63643	0.00990741	0.0236414	-3.80596
BMP4	-0.256553	-3.46117	-2.63531	0.00993752	0.023668	-3.8087
FCRL6	-0.497752	0.36536	-2.63452	0.00995905	0.0236741	-3.81064
TNFRSF1B	0.336403	0.123839	2.62568	0.0102017	0.0242049	-3.83231
CD46	0.226698	0.0298852	2.62354	0.0102613	0.0242988	-3.83755
PRDX6	0.407838	-0.512019	2.62285	0.0102803	0.0242988	-3.83921
TXNDC5	0.315269	0.0243852	2.62184	0.0103085	0.0243195	-3.84168
CHL1	-0.276422	0.00257841	-2.6135	0.0105446	0.0248294	-3.86204
CCL24	-0.447006	0.339763	-2.60681	0.0107375	0.0252362	-3.87834
ALDH1A1	0.556293	0.825899	2.59864	0.0109772	0.0257335	-3.89817
ASAH2	-0.523524	-0.268982	-2.5982	0.0109903	0.0257335	-3.89925
MCFD2	0.281985	0.326605	2.59519	0.0110799	0.0258945	-3.90653
PTS	0.567383	1.6146	2.57662	0.0116478	0.0271299	-3.95139
LGALS1	0.302245	0.425787	2.57648	0.0116519	0.0271299	-3.95171
KLK4	0.509646	-0.0133557	2.57074	0.0118327	0.0274995	-3.96551
S100A4	0.320489	0.994205	2.55445	0.0123598	0.0286711	-4.00455
IGFBP4	0.302873	0.0142034	2.54591	0.0126444	0.0292769	-4.02493
CCL3	0.650384	-0.34865	2.5428	0.0127495	0.0294656	-4.03233
CSF1	0.257639	-0.323419	2.54034	0.0128333	0.0296043	-4.03819
NT5E	0.392643	1.28873	2.5341	0.0130481	0.0300442	-4.05303
GSAP	0.666959	-1.86273	2.52499	0.013367	0.0306765	-4.07461
RETN	0.546115	0.571263	2.52457	0.0133818	0.0306765	-4.0756
B4GALT1	0.214465	0.104344	2.52416	0.0133964	0.0306765	-4.07657
OGN	-0.328359	-0.161713	-2.52175	0.0134821	0.0308161	-4.08227
DDAH1	0.340165	0.245851	2.51979	0.013552	0.0309194	-4.08689
CDH1	0.343221	0.642286	2.51682	0.0136589	0.0311064	-4.0939
CRELD2	0.277403	0.297241	2.50962	0.0139212	0.0315474	-4.11088
PRCP	0.261751	-0.180491	2.50959	0.0139222	0.0315474	-4.11094
NPTX1	-0.286441	0.186041	-2.50942	0.0139284	0.0315474	-4.11134
PAPPA	0.513777	-0.0576818	2.50464	0.0141051	0.0318897	-4.12259
THBD	0.319375	-0.0106432	2.50172	0.0142141	0.032078	-4.12945
SKAP1	-0.488582	-0.99553	-2.50034	0.0142656	0.0321363	-4.13268
LRPAP1	0.26145	-0.11404	2.4814	0.0149926	0.0337132	-4.17697
CAMKK1	0.503827	1.37956	2.47231	0.0153533	0.034462	-4.19813
DRG2	0.317603	0.643952	2.4699	0.0154499	0.0346167	-4.20372
LEFTY2	-0.427992	0.58681	-2.46488	0.0156535	0.03501	-4.21536
PTPN6	0.682776	-0.745964	2.46176	0.0157812	0.0352325	-4.22258
HYAL1	-0.204359	0.0352761	-2.46005	0.0158515	0.0353262	-4.22653
DSC2	0.287009	0.60151	2.45588	0.0160246	0.0356445	-4.23618
CD83	0.277418	0.362881	2.45523	0.0160515	0.0356445	-4.23767
HAVCR2	0.291078	0.041533	2.45183	0.016194	0.0358971	-4.24553
EIF4EBP1	0.511079	1.04941	2.44785	0.016362	0.0362053	-4.2547
BGN	-0.57771	-4.07259	-2.44646	0.0164212	0.036272	-4.2579
TSHB	-0.585785	-2.82878	-2.44452	0.016504	0.0363886	-4.26237
PSPN	-0.857569	-0.558778	-2.44386	0.0165323	0.0363886	-4.26389
CNPY4	-0.346916	0.57425	-2.43942	0.0167232	0.0366989	-4.27408
GNLY	-0.36068	-0.538601	-2.43922	0.0167321	0.0366989	-4.27455
SEZ6L	-0.260461	0.752535	-2.42813	0.0172184	0.0376992	-4.29996
PSG1	0.50842	0.282406	2.42662	0.0172856	0.0377616	-4.30342
LGALS3	0.249225	0.0242	2.42613	0.0173074	0.0377616	-4.30454
COL9A1	-0.434217	-0.0664568	-2.4229	0.0174518	0.0380102	-4.3119
CD177	0.595365	0.930776	2.4212	0.0175287	0.0381111	-4.3158
ADAMTS16	-0.298184	0.125499	-2.4163	0.0177508	0.0384707	-4.32695
ANGPTL4	0.371413	0.137024	2.41619	0.0177557	0.0384707	-4.3272
CHGB	-0.342345	0.152858	-2.41396	0.0178577	0.0385641	-4.33227
TFF3	-0.368379	0.241148	-2.4139	0.0178606	0.0385641	-4.33241
PQBP1	0.413146	1.08415	2.41253	0.0179236	0.0386333	-4.33553
COL6A3	0.418022	0.0913057	2.40608	0.0182228	0.0392104	-4.35019
CCL4	0.460642	1.7813	2.39897	0.0185575	0.039862	-4.36629
PLAT	-0.426353	0.531084	-2.39556	0.0187201	0.0401421	-4.37401
FAS	0.226125	-0.476827	2.39059	0.0189594	0.0405475	-4.38523
ARG1	0.513433	-0.203777	2.39028	0.0189741	0.0405475	-4.38592
CHI3L1	0.544208	0.193134	2.3886	0.0190556	0.0406519	-4.38971
NCAN	-0.313545	0.579688	-2.37607	0.0196734	0.0417989	-4.41789
IGFBP3	-0.249174	0.139653	-2.37572	0.0196911	0.0417989	-4.41868
PKLR	0.413883	1.56894	2.37567	0.0196937	0.0417989	-4.4188
PRTG	-0.206735	0.328564	-2.37304	0.0198255	0.0420072	-4.42469
PTX3	0.339309	0.313283	2.37076	0.0199405	0.0421143	-4.42979
CDON	0.311868	0.383006	2.3707	0.0199436	0.0421143	-4.42993
SPARC	0.430809	3.29714	2.36903	0.0200282	0.0422215	-4.43366
VSIG4	0.269777	-0.260288	2.36668	0.0201481	0.0424028	-4.43893
CRTAC1	-0.206479	0.753112	-2.35812	0.0205895	0.0432588	-4.45804
SERPINA9	0.478846	0.796297	2.35696	0.0206501	0.0433132	-4.46063
CNTNAP2	-0.34294	0.76785	-2.34235	0.0214256	0.0448643	-4.4931
MIA	-0.269907	0.293689	-2.34019	0.0215419	0.0450323	-4.49786
CCL23	0.353729	0.381628	2.33664	0.0217354	0.0453609	-4.50573
CD207	-0.307371	0.141686	-2.33463	0.0218455	0.0455065	-4.51018
PLIN1	-0.258582	0.378944	-2.33313	0.0219277	0.0455065	-4.51348
TAFA5	0.27878	0.904553	2.33289	0.0219411	0.0455065	-4.51402
HGS	0.51194	0.278327	2.33271	0.0219511	0.0455065	-4.51442
ISM1	0.328721	0.334806	2.32684	0.0222765	0.0461046	-4.52736
RGMA	-0.219563	0.065592	-2.32315	0.0224836	0.04638	-4.53549
NELL2	-0.230751	-0.107241	-2.32314	0.0224839	0.04638	-4.5355
GGH	0.316492	0.249785	2.30362	0.0236066	0.0486155	-4.57828
PTGDS	-0.222953	-0.109433	-2.2966	0.0240224	0.0493903	-4.59359
PFKFB2	0.685874	0.81832	2.29187	0.0243065	0.0498105	-4.60389
LAP3	0.687036	-0.8179	2.29161	0.0243216	0.0498105	-4.60444
FGF23	0.484743	-1.54442	2.2912	0.0243465	0.0498105	-4.60533
CCN2	0.392553	2.71518	2.28708	0.0245964	0.0502395	-4.61428
PTPRM	-0.223218	0.295378	-2.27878	0.0251068	0.0511982	-4.63226
MLN	0.529866	1.32678	2.27353	0.0254347	0.0517822	-4.64361
ITGB5	0.219266	-1.15193	2.26654	0.0258764	0.0525958	-4.65867
TACSTD2	0.328634	0.800069	2.26438	0.0260145	0.0527905	-4.66332
PILRB	0.429716	-0.448208	2.26177	0.0261823	0.0529725	-4.66893
LILRA5	0.252695	-0.570428	2.26166	0.0261891	0.0529725	-4.66916
KIFBP	0.649775	0.131334	2.25638	0.026531	0.0535772	-4.68049
CXCL5	0.598241	2.81921	2.25021	0.0269359	0.0543069	-4.69371
IL4R	0.267154	1.18064	2.24701	0.0271473	0.0546448	-4.70053
IL15RA	0.36402	0.769043	2.2462	0.0272013	0.0546655	-4.70227
CCL21	-0.272408	0.80156	-2.24304	0.0274125	0.0549912	-4.70901
SCG3	-0.225472	0.717943	-2.24246	0.0274515	0.0549912	-4.71025
CNTN2	-0.291671	0.450764	-2.23411	0.0280166	0.0560165	-4.72801
TPMT	0.528799	0.444301	2.23358	0.0280531	0.0560165	-4.72915
KLK10	0.398068	0.301715	2.23163	0.0281864	0.0561927	-4.73328
KLK13	0.390668	2.26745	2.22872	0.0283871	0.0565026	-4.73946
GHRL	-0.468267	1.15154	-2.22153	0.0288876	0.0574071	-4.75467
AMBN	-0.273744	-0.237849	-2.21441	0.0293915	0.0582981	-4.76972
XPNPEP2	0.632949	0.525128	2.21388	0.0294293	0.0582981	-4.77084
STIP1	0.257067	0.346295	2.2064	0.0299672	0.0592696	-4.78658
SPINK6	0.444266	0.321783	2.20099	0.0303616	0.0599545	-4.79794
FLT3	-0.224794	1.08466	-2.19969	0.0304567	0.0599764	-4.80065
LAIR1	0.200863	-0.00343523	2.19942	0.0304765	0.0599764	-4.80122
ACAN	-0.223864	0.121495	-2.19878	0.0305237	0.0599764	-4.80256
VWF	0.391085	1.48396	2.19822	0.0305649	0.0599764	-4.80373
S100A16	0.498937	0.949872	2.19529	0.0307817	0.0603071	-4.80987
PRSS8	0.295379	0.188885	2.19391	0.0308844	0.0604134	-4.81276
GCNT1	0.246587	0.752425	2.18591	0.0314844	0.0614906	-4.82945
ACY1	0.439955	1.09294	2.1844	0.0315991	0.0616183	-4.83261
EPHA1	0.210982	0.264419	2.1685	0.0328262	0.0639111	-4.86561
MSMB	-0.355872	-1.48277	-2.16689	0.0329527	0.0640576	-4.86894
CLEC5A	0.328973	0.2461	2.16378	0.0331981	0.0643385	-4.87536
GALNT3	0.330185	0.535524	2.16375	0.0332003	0.0643385	-4.87541
SPINK1	0.274435	0.192868	2.1631	0.033252	0.0643388	-4.87676
IGSF3	0.2892	0.199658	2.16054	0.0334559	0.064633	-4.88205
MOG	-0.262888	0.602624	-2.15729	0.0337156	0.065034	-4.88873
EPHA2	0.254011	0.348385	2.15596	0.0338229	0.0651405	-4.89148
B4GAT1	-0.205212	0.0396159	-2.15349	0.0340224	0.0654236	-4.89656
BCR	0.320019	0.82406	2.13985	0.0351424	0.0674734	-4.92453
GALNT7	-0.186632	-0.189559	-2.13724	0.03536	0.0677869	-4.92986
GPR37	-0.492786	1.05016	-2.12591	0.0363192	0.069519	-4.95293
TNFSF11	0.440814	0.973559	2.10955	0.0377443	0.0721362	-4.98606
BPIFB1	-0.432562	-0.873472	-2.10841	0.037846	0.0721784	-4.98838
PPY	0.62492	-0.801069	2.10768	0.0379105	0.0721784	-4.98984
RILP	0.360679	0.941768	2.10735	0.0379399	0.0721784	-4.99051
PRKRA	0.474473	0.811711	2.10507	0.0381436	0.0724554	-4.99511
QPCT	0.329516	-0.310781	2.10078	0.0385283	0.073075	-5.00373
INHBC	0.272664	0.0603148	2.09794	0.0387851	0.0734504	-5.00944
TIMP4	0.203739	0.00857045	2.09523	0.0390317	0.0738054	-5.01488
TCL1A	-0.647469	0.273195	-2.08363	0.0401014	0.0757135	-5.03808
HBQ1	0.521821	0.312251	2.07601	0.0408183	0.0769504	-5.05327
IL7R	-0.367031	0.348703	-2.06471	0.0419011	0.0788727	-5.07569
IL17RA	0.223286	0.249166	2.06206	0.0421596	0.0792033	-5.08095
AMY2B	-0.269028	-0.312272	-2.0616	0.0422037	0.0792033	-5.08184
CLUL1	-0.24914	0.000530682	-2.05684	0.0426704	0.0799589	-5.09125
ITIH3	0.328289	-0.137419	2.05224	0.0431252	0.0806901	-5.10031
CD300C	0.261179	0.301701	2.05081	0.0432682	0.0808364	-5.10313
DKKL1	-0.60811	0.175	-2.04666	0.0436825	0.0814885	-5.11127
CTRC	-0.453223	0.482769	-2.04561	0.043789	0.0815652	-5.11335
GZMH	-0.441649	-0.0843239	-2.0441	0.0439407	0.0817257	-5.1163
CTSO	0.233267	-0.0186068	2.04014	0.0443418	0.082349	-5.12406
CXCL17	-0.231316	-0.0788216	-2.03708	0.0446547	0.082807	-5.13006
GLRX	0.366611	0.834741	2.02585	0.0458173	0.0848367	-5.15196
WNT9A	-0.249442	0.100665	-2.01671	0.046782	0.086446	-5.16969
CLEC7A	0.249977	-0.11643	2.01631	0.0468249	0.086446	-5.17047
REG4	-0.248461	-0.287055	-2.01519	0.0469441	0.086538	-5.17264
ADAM22	-0.235971	0.0616227	-2.01196	0.0472904	0.0870478	-5.17889
AMY2A	-0.267027	-0.209567	-2.00412	0.04814	0.0884812	-5.19402
ENPP7	0.53423	0.495615	2.00311	0.0482509	0.0885545	-5.19597
IL18BP	0.198012	-0.28473	2.00227	0.0483432	0.0885937	-5.19759
NPPC	-0.267241	1.65859	-1.99268	0.0494039	0.0904048	-5.21601
APOM	-0.186336	0.168318	-1.99199	0.0494805	0.0904124	-5.21733
ECE1	-0.286186	0.684601	-1.99053	0.049644	0.0905786	-5.22012
SIGLEC1	0.211203	-0.0863273	1.98615	0.0501366	0.0913437	-5.22849
SPRY2	0.486116	1.55612	1.98075	0.0507507	0.0923279	-5.23881
BCAN	-0.228529	0.525674	-1.97998	0.0508392	0.0923542	-5.24028
NPTN	-0.507406	-0.282281	-1.97833	0.0510276	0.0925617	-5.24341
BAIAP2	0.447277	1.07604	1.97211	0.0517458	0.0937283	-5.25524
PRSS2	0.282226	-0.257477	1.95614	0.0536288	0.0969982	-5.28544
GALNT10	0.197711	0.811536	1.95147	0.0541901	0.0978716	-5.29423
PM20D1	-1.48661	-3.70812	-1.95	0.0543686	0.098052	-5.297
CD55	0.191874	0.266728	1.94543	0.0549243	0.0989113	-5.30558
GPC5	0.324548	1.79206	1.94434	0.0550571	0.0990076	-5.30762
RARRES1	-0.255487	0.81808	-1.9358	0.0561107	0.100757	-5.32358
CD28	0.216598	0.912609	1.93248	0.0565254	0.101356	-5.32978
CST3	0.204054	-0.136105	1.93158	0.0566379	0.101412	-5.33145
MAX	0.529892	0.0387159	1.92559	0.0573928	0.102616	-5.34259
KIR2DL3	-0.415112	0.577867	-1.91611	0.0586065	0.104636	-5.36017
FCGR2B	0.57939	-0.19024	1.91322	0.0589804	0.105154	-5.36551
PSMG3	0.281064	1.98468	1.90986	0.0594174	0.105782	-5.3717
AGER	-0.236846	0.260256	-1.909	0.0595304	0.105832	-5.3733
MILR1	-0.414755	0.985748	-1.9083	0.0596213	0.105843	-5.37458
NPTXR	-0.246586	-0.0526182	-1.90627	0.0598875	0.106164	-5.37831
MVK	0.537883	2.07148	1.90193	0.0604609	0.107029	-5.3863
SOD2	0.22925	0.249191	1.9005	0.0606502	0.107169	-5.38892
RABGAP1L	0.348221	1.32777	1.90003	0.0607122	0.107169	-5.38977
FGR	0.430763	0.980223	1.89907	0.0608397	0.107243	-5.39153
CGREF1	0.237311	-0.510383	1.89768	0.0610263	0.10742	-5.3941
NDRG1	0.552817	0.542105	1.88142	0.0632298	0.111142	-5.42377
MATN2	0.228898	0.4568	1.87584	0.0640017	0.11234	-5.4339
CCN5	-0.229295	-0.39554	-1.87369	0.0643001	0.11269	-5.43778
CRISP2	-0.2888	0.316406	-1.87311	0.0643816	0.11269	-5.43884
DNAJB1	0.41765	1.76463	1.87063	0.0647291	0.11314	-5.44333
CD74	0.187881	-0.236292	1.86942	0.0648996	0.113279	-5.44553
ATXN10	0.46744	0.232558	1.86113	0.0660731	0.115167	-5.46046
TIE1	-0.219836	0.0737625	-1.8587	0.0664219	0.115613	-5.46485
CLEC4G	0.267391	1.01164	1.85613	0.0667913	0.116094	-5.46947
SIRPB1	0.288602	0.520485	1.8546	0.067012	0.116316	-5.47221
FABP4	0.305843	-0.31204	1.85205	0.0673808	0.116793	-5.47678
NPM1	0.473793	0.570797	1.84403	0.0685529	0.11866	-5.49112
LPO	-0.255137	0.0745216	-1.84335	0.0686529	0.118669	-5.49233
CCS	0.288198	0.310784	1.83374	0.0700813	0.12097	-5.50943
SCG2	-0.22714	0.240793	-1.8282	0.0709162	0.122242	-5.51925
PDGFRA	0.214412	-0.0451205	1.82137	0.0719576	0.123866	-5.53133
CRNN	0.309318	-0.123549	1.8122	0.0733747	0.125977	-5.54746
FCRL5	0.321322	0.139685	1.81213	0.0733854	0.125977	-5.54759
TNFRSF10B	0.156418	0.203158	1.80905	0.0738671	0.126629	-5.55299
RABEPK	0.409983	0.556233	1.80054	0.075211	0.128616	-5.56789
HSD11B1	-0.228311	0.408363	-1.80013	0.0752763	0.128616	-5.5686
OSCAR	0.253883	0.0823364	1.79976	0.075335	0.128616	-5.56925
CALB2	0.386078	-0.700431	1.7853	0.0776664	0.132415	-5.59437
F3	-0.170959	0.0993023	-1.77866	0.0787582	0.133926	-5.60586
CCL16	0.277582	-0.971148	1.7786	0.0787674	0.133926	-5.60596
GDF15	0.178102	0.0834011	1.77145	0.0799564	0.135763	-5.61827
EBI3_IL27	-0.219958	0.187772	-1.75994	0.0819028	0.138879	-5.63802
DECR1	0.352521	1.11221	1.73755	0.0857982	0.145286	-5.67605
CDHR2	0.47616	-0.586736	1.73157	0.0868636	0.146891	-5.68613
SEMA4C	0.178504	0.744005	1.7265	0.0877764	0.148234	-5.69466
CRHBP	0.165187	0.28359	1.72482	0.0880792	0.148381	-5.69746
CD276	-0.210741	0.325307	-1.7247	0.0881009	0.148381	-5.69766
CD300LF	0.324745	0.188473	1.71882	0.089173	0.149984	-5.70752
WIF1	-0.216526	0.468026	-1.71496	0.0898807	0.150971	-5.71396
MSLN	0.332463	0.354858	1.71217	0.0903966	0.151633	-5.71861
GUCA2A	-0.176674	-0.125428	-1.70535	0.0916666	0.153557	-5.72995
DSG2	-0.153735	0.847189	-1.69856	0.092945	0.15549	-5.7412
CCL14	0.181615	0.725416	1.69549	0.0935273	0.156243	-5.74627
EGFL7	0.341033	4.03866	1.69487	0.0936457	0.156243	-5.74729
HSPG2	-0.151513	0.0604136	-1.69093	0.0943992	0.15729	-5.75379
CPA2	0.373629	-0.877436	1.68562	0.0954216	0.158782	-5.76252
VPS37A	0.241957	-0.204641	1.68211	0.0961016	0.1597	-5.76826
PCDH17	-0.213306	0.124874	-1.68127	0.0962667	0.159762	-5.76965
CARHSP1	0.293761	0.291623	1.67604	0.0972884	0.161243	-5.77819
CXCL9	0.366453	0.220874	1.67112	0.0982612	0.162388	-5.78623
CTSH	0.330799	-0.42843	1.67015	0.098453	0.162388	-5.7878
MMP13	-0.514036	2.28768	-1.67005	0.0984723	0.162388	-5.78796
LAIR2	0.397915	0.702282	1.66991	0.0985	0.162388	-5.78819
ITGAM	0.197425	-0.29597	1.66039	0.100404	0.165248	-5.80363
RBP5	0.334037	0.554302	1.65992	0.1005	0.165248	-5.8044
NAAA	0.314613	0.205251	1.65721	0.101047	0.165852	-5.80877
IL18R1	0.142558	0.113508	1.65679	0.101133	0.165852	-5.80946
MUC13	0.318107	-0.32175	1.65039	0.102438	0.167773	-5.81978
ADAMTS13	-0.159204	0.856664	-1.64923	0.102676	0.167942	-5.82165
GLO1	0.244854	4.82856	1.64499	0.103549	0.169149	-5.82845
BST2	0.325672	0.345047	1.63934	0.104723	0.170843	-5.83751
C19orf12	0.529732	1.03109	1.63747	0.105112	0.171253	-5.84048
LILRB1	-0.166649	-0.472426	-1.62952	0.106787	0.173756	-5.85316
PLA2G10	0.334447	-0.397436	1.62833	0.10704	0.17394	-5.85506
TNFSF12	0.153146	1.34813	1.62753	0.107211	0.173991	-5.85633
FAM3C	0.16522	0.192416	1.62595	0.107546	0.174229	-5.85883
SPOCK1	-0.162323	0.438261	-1.62552	0.107637	0.174229	-5.85951
OMG	-0.438857	0.989797	-1.62146	0.108506	0.175392	-5.86595
ADAM23	0.18598	-0.00777045	1.62085	0.108637	0.175392	-5.86691
SIRPA	0.368775	-0.570117	1.61678	0.109515	0.176499	-5.87335
LIFR	-0.139191	0.423627	-1.61608	0.109666	0.176499	-5.87444
FUCA1	0.183046	0.195109	1.6153	0.109835	0.176499	-5.87568
FKBP7	-0.383788	-0.320995	-1.61506	0.109888	0.176499	-5.87606
LILRB2	0.186744	-1.01085	1.60355	0.112406	0.180311	-5.89414
ENTPD2	-0.211355	0.134594	-1.59967	0.113265	0.181456	-5.90021
CNTN3	-0.189969	-0.252152	-1.59189	0.115006	0.18401	-5.91235
PLA2G7	-0.250399	0.0616125	-1.59034	0.115353	0.184329	-5.91475
TNFRSF11B	0.129065	-0.0589841	1.5896	0.115521	0.184361	-5.9159
GZMB	-0.335795	-0.0141011	-1.58505	0.116551	0.185768	-5.92296
KITLG	-0.175448	0.406015	-1.5779	0.118185	0.188132	-5.93401
CST5	0.231884	-0.0832409	1.57543	0.118756	0.188687	-5.93783
CA4	0.140142	0.219853	1.57508	0.118837	0.188687	-5.93837
ULBP2	0.252592	0.514647	1.57289	0.119342	0.189249	-5.94173
TREM2	0.203826	-0.0926068	1.564	0.121417	0.191931	-5.95537
OMD	-0.24785	0.480686	-1.56389	0.121441	0.191931	-5.95553
TMPRSS5	-0.200614	0.147186	-1.56309	0.12163	0.191931	-5.95676
CA14	-0.23092	0.52539	-1.56301	0.121648	0.191931	-5.95688
EFNA1	0.146056	-0.0361705	1.56171	0.121956	0.192173	-5.95888
SOD1	0.278891	0.798707	1.55981	0.122403	0.192634	-5.96177
KIR3DL1	-0.860572	-0.847307	-1.54559	0.125802	0.197734	-5.98338
CXCL12	-0.199516	1.6396	-1.54206	0.126656	0.198826	-5.9887
FCRL2	-0.219922	0.024625	-1.53443	0.12852	0.201499	-6.00019
ESM1	-0.174306	0.590077	-1.53201	0.129116	0.20218	-6.00383
ADGRE5	-0.157775	-0.206111	-1.52666	0.130442	0.204	-6.01185
RTBDN	-0.208172	0.842332	-1.52453	0.130972	0.204573	-6.01503
SPP1	-0.218892	0.901766	-1.52347	0.131237	0.20473	-6.01661
HS3ST3B1	-0.157517	1.19772	-1.52148	0.131735	0.205251	-6.01958
LGALS4	0.205642	0.816716	1.51974	0.13217	0.205671	-6.02216
LTBR	0.148274	0.262686	1.51857	0.132464	0.205872	-6.0239
STC1	0.294296	0.251455	1.51345	0.133758	0.207624	-6.03151
NOMO1	0.189062	0.0133489	1.51229	0.134051	0.207821	-6.03322
MARCO	0.140675	-0.0273068	1.51158	0.134234	0.207846	-6.03429
GFRA3	-0.149	0.305449	-1.5073	0.135324	0.209274	-6.04061
SIGLEC6	0.162423	0.277853	1.50657	0.135511	0.209305	-6.04169
FAM3B	0.141026	-0.0792432	1.50445	0.136057	0.209887	-6.04483
CR2	-0.233709	-0.144233	-1.50305	0.136417	0.210183	-6.04689
MEP1B	0.444809	-1.85885	1.50122	0.136887	0.210648	-6.04957
SPINK4	-0.335344	-0.39579	-1.49151	0.139412	0.214269	-6.06382
KLB	-0.441615	0.335847	-1.48947	0.139948	0.214828	-6.0668
MEGF9	-0.131664	-0.221959	-1.48436	0.141296	0.216631	-6.07425
LBP	0.281384	-0.494437	1.48223	0.141861	0.217119	-6.07736
CELA3A	-0.299503	-0.392428	-1.48185	0.141963	0.217119	-6.07791
IL12RB1	0.233332	0.737408	1.48034	0.142363	0.217465	-6.0801
IL10RB	0.122606	0.0465125	1.47631	0.14344	0.218843	-6.08595
CLEC14A	-0.152206	-0.316703	-1.47522	0.143733	0.219021	-6.08753
MFGE8	0.212422	-0.439658	1.47432	0.143973	0.21912	-6.08882
NELL1	-0.180887	0.0755818	-1.46945	0.145286	0.220849	-6.09585
CD5	0.173007	0.199559	1.46672	0.146027	0.221706	-6.09979
PTPRN2	-0.178136	0.491839	-1.46488	0.146528	0.222195	-6.10244
ITM2A	-0.270492	2.82215	-1.45494	0.149252	0.226052	-6.11667
PNLIPRP2	1.76859	-4.81645	1.4492	0.150846	0.228188	-6.12486
MYOC	-0.250451	-0.472361	-1.4469	0.151488	0.228882	-6.12813
GP2	-0.434011	0.555317	-1.43724	0.154204	0.232705	-6.14181
ANGPTL1	0.163685	-0.153478	1.42911	0.156522	0.235918	-6.15326
KEL	-0.185722	0.239047	-1.42496	0.157714	0.237427	-6.15907
PGF	0.128666	0.322357	1.42059	0.15898	0.239044	-6.16519
DEFA1_DEFA1B	0.27194	0.690618	1.41704	0.16001	0.240304	-6.17013
TNFRSF13C	-0.182301	-0.0370955	-1.41418	0.160848	0.241228	-6.17413
SUSD2	-0.143683	0.158724	-1.41362	0.161012	0.241228	-6.1749
THBS4	-0.237135	-0.639252	-1.4023	0.164352	0.245936	-6.19056
NRTN	0.389941	0.167403	1.3955	0.166386	0.248682	-6.19992
CDNF	-0.140487	0.547394	-1.39458	0.166663	0.248799	-6.20119
CD27	0.198746	-0.0364989	1.3813	0.170694	0.254512	-6.21932
AFP	0.274139	0.14655	1.37045	0.174041	0.259193	-6.23401
RTN4R	0.132771	0.357802	1.36947	0.174345	0.259279	-6.23533
AKR1B1	0.500399	0.918493	1.36893	0.174515	0.259279	-6.23606
ADM	0.149089	0.6114	1.36791	0.174834	0.259444	-6.23744
CALB1	-0.219617	0.703555	-1.36612	0.175392	0.259902	-6.23984
CLEC4A	0.123549	0.593025	1.36559	0.175559	0.259902	-6.24056
VASN	0.144604	-0.025783	1.36446	0.17591	0.260113	-6.24207
TPPP3	0.342883	1.49893	1.36272	0.176458	0.260615	-6.24441
PILRA	0.185026	-0.293348	1.3552	0.178831	0.263808	-6.25447
PIK3AP1	0.356678	1.80189	1.35228	0.17976	0.264865	-6.25836
CHRDL2	-0.270511	0.244867	-1.34826	0.181043	0.26644	-6.2637
FABP6	-0.306223	1.10407	-1.34415	0.182363	0.268068	-6.26916
DCTN2	0.269645	0.254909	1.33877	0.184104	0.270308	-6.27627
LY96	0.158436	0.088542	1.32541	0.188476	0.276208	-6.29381
TNFRSF10A	0.138487	0.0891545	1.32514	0.188565	0.276208	-6.29416
KRT18	0.385865	0.47984	1.32124	0.189854	0.27777	-6.29924
SLC39A5	0.336259	-0.0391989	1.31851	0.190763	0.278629	-6.3028
SPARCL1	-0.121048	0.475455	-1.31814	0.190888	0.278629	-6.30328
GKN1	-0.150508	-0.0801534	-1.31714	0.191221	0.27879	-6.30458
SSC4D	0.460898	-1.61423	1.31376	0.192351	0.28011	-6.30897
CRH	-0.41731	1.33941	-1.30788	0.19433	0.282662	-6.31657
CTSZ	0.143285	-0.0192875	1.30593	0.194991	0.283292	-6.31908
IL1RL1	0.207835	-0.0299227	1.291	0.200095	0.29037	-6.3382
LRIG1	0.167813	-0.128137	1.28988	0.200481	0.290593	-6.33963
FABP5	0.612581	1.0642	1.28642	0.20168	0.291991	-6.34403
COL4A1	0.172361	0.106297	1.28166	0.203338	0.294051	-6.35006
CD244	-0.136301	0.250683	-1.2786	0.204408	0.294825	-6.35392
RBKS	0.223254	0.606587	1.27815	0.204567	0.294825	-6.35449
CD14	0.188229	-0.455868	1.2777	0.204723	0.294825	-6.35505
SLC39A14	0.1651	0.904182	1.27743	0.204818	0.294825	-6.35539
TNFRSF10C	0.167254	-0.196055	1.26978	0.207519	0.298368	-6.36502
CFC1	-0.23772	0.597074	-1.26836	0.208024	0.29875	-6.3668
CSF2RA	0.330273	0.745305	1.26593	0.208888	0.299647	-6.36984
FGF5	-0.14541	-0.236088	-1.26235	0.210165	0.301132	-6.3743
XCL1	0.296845	0.950986	1.25844	0.211569	0.302796	-6.37917
PTK7	0.218416	0.394556	1.25728	0.211989	0.30305	-6.38062
FCER2	0.227592	0.219182	1.25402	0.213164	0.304381	-6.38465
MERTK	-0.122409	0.635189	-1.25254	0.213702	0.304799	-6.38649
APOH	-0.295759	1.55132	-1.24408	0.216781	0.308838	-6.39691
DPP4	-0.142318	0.126317	-1.24032	0.218164	0.310454	-6.40154
FOLR2	0.107327	0.0235591	1.23567	0.21988	0.312299	-6.40723
DSG4	-0.240697	0.876035	-1.23545	0.219961	0.312299	-6.40749
TMPRSS15	0.332411	-0.577417	1.22588	0.223522	0.316995	-6.41913
LRP11	0.166313	-0.287006	1.21625	0.227152	0.321777	-6.43076
CD109	0.159507	0.0378409	1.21557	0.22741	0.321778	-6.43158
GMPR	0.210184	0.291276	1.2126	0.228535	0.323003	-6.43513
ANPEP	0.113668	0.172341	1.21061	0.229294	0.32371	-6.43752
TNFSF13B	0.113385	0.0949	1.20965	0.22966	0.32386	-6.43867
CD34	-0.102963	-0.11449	-1.2059	0.231096	0.325517	-6.44315
SDC1	0.182855	0.293262	1.19154	0.236652	0.332616	-6.46018
DDR1	0.107061	0.14761	1.19097	0.236875	0.332616	-6.46085
SPINK5	-0.134165	0.00279659	-1.19082	0.236935	0.332616	-6.46103
CKAP4	0.126384	0.336315	1.18604	0.238809	0.334869	-6.46665
UMOD	-0.144759	0.0735193	-1.18421	0.239525	0.335497	-6.46879
CD4	-0.120791	0.644236	-1.18135	0.240655	0.336701	-6.47214
CXCL10	0.241593	-0.0322807	1.17804	0.241966	0.338016	-6.47601
SMOC2	-0.161591	0.107872	-1.17761	0.242137	0.338016	-6.47651
TDGF1	0.677246	-0.278401	1.17656	0.242553	0.33822	-6.47774
LAMA4	0.103723	0.433919	1.17364	0.243713	0.339458	-6.48113
NME3	-0.105488	0.178517	-1.16682	0.246444	0.342879	-6.48903
FGF19	-0.283899	-0.49315	-1.16473	0.247283	0.343663	-6.49144
KDR	-0.112447	-0.00152045	-1.16295	0.248001	0.344278	-6.49349
SPON2	0.128934	0.778732	1.1621	0.248347	0.344374	-6.49448
IGFBP1	-0.40011	1.15989	-1.15884	0.249667	0.34582	-6.49822
ADGRE2	-0.109734	-0.0572886	-1.15771	0.250124	0.34607	-6.49952
ADGRG2	-0.115367	-0.0261955	-1.15628	0.250704	0.346488	-6.50115
EPHB6	0.136024	0.527169	1.14037	0.257236	0.355123	-6.51925
ICAM2	-0.143051	-0.242409	-1.13793	0.258245	0.356122	-6.522
CES3	0.20495	-3.2714	1.13333	0.260161	0.358368	-6.52718
KLK14	0.215696	0.153581	1.12524	0.263555	0.362643	-6.53623
F7	-0.105066	0.405594	-1.12074	0.265455	0.364854	-6.54124
GCG	0.495193	-0.453093	1.12004	0.265751	0.36486	-6.54202
SLAMF7	0.190862	0.463885	1.11729	0.26692	0.366061	-6.54507
FUS	0.221187	-0.566101	1.11528	0.267774	0.36683	-6.54729
PADI2	0.513352	-1.20708	1.11357	0.268506	0.367429	-6.54919
DNPH1	0.174203	0.604098	1.10703	0.271305	0.370587	-6.55638
OPTC	-0.167686	0.115419	-1.10641	0.271571	0.370587	-6.55706
CA2	0.227987	0.966526	1.1061	0.271704	0.370587	-6.5574
MSR1	0.154338	0.0142318	1.1003	0.274212	0.373599	-6.56375
ASGR1	0.184353	0.294105	1.09915	0.274708	0.373867	-6.565
AGR3	-0.359087	-1.12099	-1.09326	0.277272	0.376945	-6.57141
HYOU1	0.0967846	-0.217816	1.09083	0.278332	0.377765	-6.57404
CTSF	-0.191451	-0.165318	-1.09049	0.278481	0.377765	-6.5744
FABP1	0.287137	0.594899	1.08604	0.280436	0.380005	-6.57921
CCDC80	0.222358	0.658188	1.08373	0.281452	0.380967	-6.58169
VCAN	0.144433	0.751892	1.08124	0.282552	0.382043	-6.58437
IL17RB	0.197226	0.788851	1.07111	0.287058	0.387715	-6.59519
CD163	-0.140243	-0.321303	-1.0661	0.289303	0.390324	-6.6005
CCL19	0.353713	0.673339	1.06421	0.290154	0.39105	-6.6025
ACP5	0.125347	0.415572	1.05915	0.29244	0.393705	-6.60784
TCN2	0.10506	-0.10253	1.05412	0.294723	0.396351	-6.61311
RSPO1	0.135813	1.43547	1.04992	0.296635	0.398494	-6.61749
WFDC2	0.106727	0.361206	1.04685	0.298042	0.399953	-6.62069
PAMR1	0.106735	-0.22395	1.04403	0.29934	0.401263	-6.62362
SORCS2	0.128018	0.964278	1.03577	0.303157	0.405944	-6.63216
STK24	0.205666	0.399184	1.02957	0.306043	0.409369	-6.63852
ITGB2	0.112641	-1.39658	1.02465	0.308343	0.412005	-6.64353
KLK1	-0.332186	-1.09623	-1.01437	0.313193	0.418037	-6.65394
LILRB5	0.138621	0.456915	1.00757	0.31643	0.421669	-6.66078
NTproBNP	-0.296749	-1.21134	-1.00724	0.31659	0.421669	-6.66111
ROBO1	0.0886627	0.23363	1.00592	0.317219	0.422057	-6.66243
FETUB	0.131364	0.339818	0.996467	0.321763	0.427532	-6.67184
SCARF2	-0.0940029	0.228066	-0.995389	0.322284	0.427532	-6.67291
SCGB3A2	-0.257008	-0.470641	-0.994912	0.322514	0.427532	-6.67338
LTA	0.126826	0.521917	0.994519	0.322704	0.427532	-6.67377
CLEC4C	0.163324	0.682342	0.986722	0.326491	0.43209	-6.68145
CD302	0.0949286	0.811393	0.97966	0.329947	0.436201	-6.68835
ANGPT2	0.112635	0.0672557	0.97465	0.332413	0.438769	-6.69322
COL1A1	-0.156131	-0.46831	-0.974286	0.332592	0.438769	-6.69357
CEACAM21	0.140002	-0.902873	0.953692	0.342859	0.451835	-6.71333
IL7	0.210652	3.76725	0.950966	0.344233	0.453168	-6.71591
AKR1C4	0.274965	-0.164662	0.939989	0.349803	0.460015	-6.72624
IL34	0.175952	1.02384	0.937373	0.351139	0.461286	-6.72868
SMPD1	0.133587	0.159411	0.935424	0.352136	0.46211	-6.7305
EFEMP1	0.0971455	0.367697	0.931632	0.354083	0.464176	-6.73403
CD70	0.147058	0.710277	0.930727	0.354548	0.464298	-6.73486
TNXB	0.090353	0.0919989	0.929263	0.355302	0.464797	-6.73622
VMO1	-0.178668	-0.261	-0.923749	0.35815	0.468032	-6.74131
TFPI	-0.105728	-0.133336	-0.920197	0.359992	0.469948	-6.74457
SEZ6L2	-0.111806	0.483722	-0.908714	0.36599	0.477278	-6.75503
AKT1S1	0.160945	1.35016	0.906014	0.367409	0.478178	-6.75747
CD93	-0.0862706	0.174534	-0.905535	0.367661	0.478178	-6.7579
CX3CL1	-0.104644	0.801778	-0.905216	0.367829	0.478178	-6.75819
IGFBP2	0.226265	0.0634636	0.903809	0.368571	0.478644	-6.75945
LTBP2	-0.0990141	0.255055	-0.901109	0.369996	0.479995	-6.76188
CXCL13	0.171723	-0.0250114	0.895235	0.37311	0.483532	-6.76714
CD22	-0.13675	0.00453295	-0.892014	0.374825	0.48525	-6.77001
RBP2	0.249417	0.670566	0.890116	0.375837	0.486057	-6.77169
CD160	0.107656	0.282864	0.886051	0.378012	0.488363	-6.77529
JCHAIN	0.124829	0.31669	0.877142	0.382804	0.494043	-6.78312
HSPB6	0.0908251	0.396288	0.875647	0.383612	0.494574	-6.78442
CXADR	0.139855	0.79892	0.873078	0.385003	0.495855	-6.78666
AGRP	-0.163054	-0.440741	-0.872026	0.385574	0.496078	-6.78758
ANKRD54	-0.219986	1.10596	-0.870634	0.386329	0.496538	-6.78878
LY9	0.0843318	0.364602	0.867458	0.388057	0.498246	-6.79154
CXCL16	0.0867689	-0.523739	0.864198	0.389835	0.500015	-6.79435
SFTPA2	0.180243	0.419019	0.859538	0.392385	0.502769	-6.79835
BST1	-0.0916172	-0.241291	-0.852241	0.3964	0.507392	-6.80458
ACP6	0.114335	0.466499	0.849624	0.397846	0.508721	-6.8068
CD8A	-0.138488	0.273167	-0.844288	0.400804	0.511979	-6.81131
EPO	0.22985	0.154364	0.842006	0.402073	0.512647	-6.81323
ST3GAL1	-0.0919652	0.525033	-0.841379	0.402422	0.512647	-6.81376
REN	0.150279	-0.477074	0.841133	0.402559	0.512647	-6.81396
FABP2	0.207323	0.286603	0.840246	0.403054	0.512753	-6.81471
CD6	-0.118403	0.0943443	-0.833854	0.406627	0.516773	-6.82004
GAS6	0.0847098	0.478943	0.826528	0.410746	0.521476	-6.82611
ROBO2	-0.0689859	0.0118591	-0.821918	0.413351	0.52425	-6.8299
NRCAM	-0.085741	-0.172782	-0.818575	0.415246	0.526118	-6.83264
MICB_MICA	0.733711	-0.474705	0.817828	0.41567	0.526122	-6.83325
ACTA2	0.0973075	0.608142	0.814899	0.417336	0.526931	-6.83563
TPSAB1	0.21495	-0.154248	0.814567	0.417525	0.526931	-6.8359
MMP10	0.172263	1.09324	0.814436	0.4176	0.526931	-6.83601
PBLD	0.252029	1.76719	0.813737	0.417998	0.526931	-6.83658
PDGFC	0.104413	1.20078	0.811466	0.419293	0.52803	-6.83842
AXL	0.0736668	0.0279432	0.804035	0.423549	0.532322	-6.84441
GH2	-0.46309	-2.10557	-0.804026	0.423555	0.532322	-6.84442
CPA1	0.151089	0.0374557	0.80115	0.425208	0.533863	-6.84672
SIGLEC7	0.10092	-0.386066	0.798366	0.426813	0.53534	-6.84894
KIRREL2	-0.121968	0.390405	-0.794006	0.429334	0.53796	-6.85241
NBL1	-0.0767606	0.233344	-0.792974	0.429931	0.538169	-6.85323
OXT	-0.345566	0.295153	-0.791819	0.430601	0.538467	-6.85414
PTPRF	0.0821855	-0.0272568	0.779288	0.437906	0.547054	-6.86397
MME	0.192646	0.40175	0.777945	0.438694	0.54749	-6.86501
NOS3	0.15386	1.42355	0.774627	0.440642	0.549143	-6.86758
PCSK9	0.103139	-0.574842	0.774191	0.440898	0.549143	-6.86792
BTN2A1	0.0714969	0.131485	0.771002	0.442777	0.550769	-6.87038
ENPP2	-0.0608276	-0.29621	-0.770476	0.443087	0.550769	-6.87079
NTF3	0.103199	-0.204175	0.766594	0.44538	0.553069	-6.87377
CDC27	0.206612	1.92988	0.764218	0.446787	0.554155	-6.87558
CD79B	0.110163	0.66921	0.763619	0.447142	0.554155	-6.87604
CD209	0.102141	0.100177	0.756866	0.451157	0.558576	-6.88117
TNFRSF12A	-0.0892203	0.404206	-0.755088	0.452218	0.559334	-6.88251
GPC1	-0.0614844	0.329597	-0.751567	0.454322	0.561381	-6.88516
ZBTB16	-0.122505	0.525407	-0.747128	0.456983	0.56411	-6.88848
PDCD1LG2	0.0799189	0.104043	0.745314	0.458074	0.564897	-6.88984
ADH4	0.221494	0.761068	0.743669	0.459063	0.565559	-6.89106
SFTPD	-0.189708	-0.722168	-0.74116	0.460575	0.566324	-6.89292
CLSTN1	0.115756	0.627207	0.741131	0.460592	0.566324	-6.89294
GPNMB	0.0771569	-0.18201	0.737581	0.462737	0.568369	-6.89557
LTBP3	-0.1298	0.0941011	-0.736871	0.463166	0.568369	-6.89609
PDGFRB	-0.0948004	0.0318364	-0.734819	0.464409	0.569334	-6.8976
CALCA	0.124192	0.0182045	0.732033	0.466099	0.570845	-6.89964
NTRK2	-0.0696212	-0.42342	-0.723832	0.471094	0.576397	-6.90561
AGR2	-0.297355	0.824248	-0.719219	0.473917	0.578854	-6.90893
GDF2	-0.0851361	-1.33334	-0.719034	0.47403	0.578854	-6.90907
THY1	0.0746828	0.0900023	0.716062	0.475854	0.580514	-6.9112
SNCG	0.121147	0.360535	0.714811	0.476623	0.580884	-6.91209
IL22RA1	-0.115382	-0.373128	-0.704636	0.482903	0.587963	-6.91931
PLAU	-0.0923363	0.482222	-0.700209	0.485649	0.59073	-6.92242
VTCN1	-0.133044	-0.149799	-0.692627	0.490373	0.595896	-6.9277
SIGLEC10	0.0751742	0.470077	0.690708	0.491572	0.596772	-6.92903
AARSD1	0.13139	1.16829	0.686087	0.494467	0.599703	-6.93221
CNPY2	-0.17435	0.0753977	-0.68265	0.496626	0.601737	-6.93456
CCL15	0.124387	-0.188465	0.672576	0.502984	0.608638	-6.94139
WFIKKN2	-0.0686653	0.390959	-0.671331	0.503772	0.608638	-6.94223
ADA2	-0.0893608	0.130799	-0.671313	0.503784	0.608638	-6.94224
IL12B	-0.124939	0.489367	-0.670465	0.504322	0.608698	-6.94281
ART3	-0.0776347	0.152618	-0.665701	0.507348	0.611257	-6.94599
SCARB1	-0.289226	-1.20538	-0.665585	0.507422	0.611257	-6.94607
TNFRSF21	0.0635175	-0.00889886	0.660984	0.510354	0.614197	-6.94912
IFNGR1	0.0741672	0.1469	0.65918	0.511506	0.61499	-6.95031
ALDH3A1	0.155605	1.22818	0.657018	0.512889	0.616059	-6.95174
FST	0.10132	0.567198	0.655052	0.514147	0.616549	-6.95303
CA1	-0.155588	0.788182	-0.654837	0.514285	0.616549	-6.95317
FASLG	-0.0703745	0.0190716	-0.650441	0.517107	0.619337	-6.95604
MDGA1	-0.140351	0.375386	-0.64959	0.517653	0.619397	-6.95659
DKK3	-0.068075	-0.133435	-0.643795	0.521387	0.623268	-6.96034
PLXNB2	-0.0558164	-0.146668	-0.642903	0.521963	0.623359	-6.96092
SEMA7A	0.0598079	-0.0152	0.642106	0.522478	0.623377	-6.96143
LHPP	0.113382	0.618756	0.639305	0.52429	0.624941	-6.96323
PLA2G1B	-0.0937557	0.0984364	-0.634454	0.527435	0.62809	-6.96632
FOLR1	0.0773915	-0.503493	0.633055	0.528344	0.628573	-6.96721
FCGR2A	0.0669484	0.384198	0.630527	0.529988	0.629929	-6.9688
TGFBR3	0.0739278	0.0990682	0.625881	0.533018	0.632927	-6.97173
CD2AP	0.100797	-0.123164	0.621187	0.536087	0.635966	-6.97466
SIGLEC9	-0.0819926	0.151227	-0.608748	0.544264	0.645053	-6.98231
PIGR	-0.0714739	0.263674	-0.60793	0.544804	0.645081	-6.98281
SLAMF6	0.103874	1.02794	0.600898	0.549457	0.649973	-6.98707
PVR	0.0669868	0.245965	0.599445	0.55042	0.650267	-6.98794
PTPRS	-0.0589993	-0.139774	-0.598953	0.550747	0.650267	-6.98824
CGA	-0.120889	-1.20083	-0.590887	0.556115	0.655586	-6.99304
BCL2L11	0.0559571	1.50946	0.590605	0.556303	0.655586	-6.99321
LILRA2	-0.167901	-0.601367	-0.58781	0.558169	0.657166	-6.99486
DLL1	0.0548373	0.169088	0.586976	0.558727	0.657202	-6.99535
FLT3LG	0.0789816	0.387798	0.578356	0.564505	0.663079	-7.00038
ITGB6	0.0686306	0.28912	0.577938	0.564786	0.663079	-7.00062
ICAM5	-0.0969468	0.137731	-0.57332	0.567894	0.666101	-7.00328
NRP1	0.0571054	0.148782	0.569617	0.570393	0.668404	-7.0054
CTSV	-0.093357	0.0688625	-0.564571	0.573806	0.671703	-7.00827
NINJ1	0.130964	0.119335	0.563864	0.574285	0.671703	-7.00867
BOC	0.0544121	0.464085	0.557912	0.578325	0.675795	-7.01202
CPB1	0.0977813	-0.608403	0.556413	0.579344	0.676353	-7.01285
IFNGR2	0.114029	0.441386	0.553062	0.581627	0.678383	-7.01472
SEMA3F	0.0584526	0.125651	0.550089	0.583656	0.680114	-7.01636
CCL20	0.178641	0.101925	0.548871	0.584488	0.680449	-7.01703
AMFR	0.0910839	0.263434	0.544024	0.587804	0.683423	-7.01968
PDCD1	0.0783487	0.502372	0.542925	0.588558	0.683423	-7.02028
CLSTN2	-0.060966	0.581049	-0.542738	0.588686	0.683423	-7.02038
LEPR	-0.0554936	-0.0184205	-0.541807	0.589324	0.683528	-7.02089
MMP3	0.0720355	2.112	0.535134	0.593911	0.688046	-7.02449
LEP	-0.191658	-2.14758	-0.534537	0.594322	0.688046	-7.02481
CCL5	0.155436	1.99962	0.53257	0.595677	0.688976	-7.02586
L1CAM	-0.0696098	0.198957	-0.518213	0.605613	0.697815	-7.03342
GOLM2	0.0483898	0.503545	0.517807	0.605895	0.697815	-7.03363
LAG3	-0.0568362	0.661839	-0.51723	0.606296	0.697815	-7.03393
AGRN	0.0482639	-0.0605875	0.516942	0.606497	0.697815	-7.03408
CDHR5	0.0714277	-0.303561	0.516739	0.606638	0.697815	-7.03419
GSTA3	0.208887	0.391516	0.516687	0.606674	0.697815	-7.03421
AHSP	-0.12523	0.516751	-0.515263	0.607665	0.698311	-7.03495
NCS1	-0.051547	0.752051	-0.51331	0.609024	0.699229	-7.03596
CD1C	0.0511366	0.383707	0.511329	0.610405	0.70017	-7.03698
ALPP	-0.200952	-1.3118	-0.507846	0.612835	0.701457	-7.03875
CD33	-0.0822296	-0.638956	-0.507531	0.613055	0.701457	-7.03892
DPEP1	0.0888923	0.872844	0.507306	0.613213	0.701457	-7.03903
KCNIP4	-0.0988389	0.669074	-0.503198	0.616086	0.703807	-7.04111
DDC	-0.0800504	-0.0424886	-0.502756	0.616395	0.703807	-7.04133
FLT4	-0.0686559	0.342928	-0.49964	0.618579	0.705655	-7.0429
SCGN	-0.0965634	0.776106	-0.494396	0.622262	0.709208	-7.04551
CA3	-0.0724706	-0.163418	-0.492282	0.623749	0.710254	-7.04656
CPM	0.0513251	0.179461	0.478526	0.633466	0.720662	-7.05325
FCRLB	0.0731994	1.13711	0.471402	0.638524	0.725754	-7.05665
IGFBP6	-0.0436181	-0.0595239	-0.46826	0.64076	0.727633	-7.05813
IFNG	0.13239	0.129625	0.463844	0.643908	0.729998	-7.06019
SLITRK6	-0.0582229	0.274132	-0.463697	0.644013	0.729998	-7.06026
WFIKKN1	-0.0593814	-0.519126	-0.452536	0.652	0.738381	-7.06539
GH1	0.293602	-0.0782159	0.447266	0.655785	0.741987	-7.06777
CLEC10A	0.0658629	0.280556	0.444771	0.65758	0.741987	-7.06888
ADAMTS15	-0.066704	1.16543	-0.444518	0.657762	0.741987	-7.069
IL18RAP	-0.222702	-3.09791	-0.443354	0.658601	0.741987	-7.06952
DNER	-0.0478876	0.179333	-0.442765	0.659025	0.741987	-7.06978
MANSC1	0.0421824	0.319049	0.44257	0.659166	0.741987	-7.06986
IL17F	0.160142	0.435139	0.441596	0.659867	0.741987	-7.0703
TNR	-0.0637637	0.442598	-0.441495	0.659941	0.741987	-7.07034
MMP7	-0.0409828	3.78699	-0.436041	0.663878	0.745742	-7.07274
TFF2	0.0638799	-0.137493	0.42385	0.672713	0.754987	-7.078
ICAM4	-0.0584977	0.323528	-0.417349	0.677443	0.759612	-7.08075
TLR3	0.0852497	-0.306233	0.412787	0.68077	0.762658	-7.08265
ICAM1	0.0394147	-0.0158909	0.411342	0.681825	0.763151	-7.08324
DKK4	0.064391	-0.0471591	0.410509	0.682433	0.763151	-7.08359
SLIT2	-0.0756057	0.442191	-0.40915	0.683426	0.763577	-7.08415
CPVL	0.0434063	0.426302	0.406089	0.685666	0.765394	-7.0854
SCARA5	-0.0525506	0.216591	-0.404338	0.686948	0.766141	-7.08611
KRT19	-0.0896204	0.354443	-0.402657	0.68818	0.766829	-7.08679
NXPH1	-0.0647681	-0.0630659	-0.399935	0.690176	0.768367	-7.08789
SMPDL3A	0.0641198	0.178336	0.398131	0.6915	0.769155	-7.08861
AGXT	0.11082	0.635456	0.395878	0.693156	0.77031	-7.08951
CES1	0.111824	0.390489	0.389524	0.697832	0.774817	-7.09201
KLRB1	-0.040131	0.157247	-0.386458	0.700092	0.776636	-7.09321
CNDP1	-0.0562358	3.04391	-0.383464	0.702303	0.778314	-7.09436
GSTA1	0.14299	-0.0385148	0.382721	0.702852	0.778314	-7.09465
LILRB4	0.0419883	1.41065	0.380495	0.704497	0.779444	-7.0955
GZMA	-0.0550087	0.101409	-0.377472	0.706734	0.781226	-7.09665
CBLIF	-0.0707102	-0.472031	-0.376045	0.707791	0.781701	-7.09719
LAYN	0.0423453	0.537298	0.369354	0.712754	0.786487	-7.09969
PIK3IP1	0.0330862	0.0798523	0.364644	0.716255	0.789652	-7.10143
ITGB7	-0.0396939	-0.525682	-0.354534	0.723789	0.797254	-7.10508
CLPS	-0.0744241	-0.0378352	-0.352589	0.725242	0.79815	-7.10577
CD200R1	-0.0579031	0.623097	-0.35053	0.726781	0.799139	-7.1065
DCBLD2	-0.0387511	0.615487	-0.349354	0.72766	0.799402	-7.10691
TNF	0.0780111	0.928292	0.347061	0.729376	0.800582	-7.10771
C4BPB	-0.0407521	0.483533	-0.342647	0.732684	0.803505	-7.10924
CTSB	0.0546783	-0.138997	0.340179	0.734534	0.804255	-7.11009
CA5A	-0.108502	0.257464	-0.340017	0.734656	0.804255	-7.11014
EDA2R	0.0340904	0.08235	0.334913	0.73849	0.807508	-7.11187
NEFL	0.060615	0.45181	0.334339	0.738921	0.807508	-7.11206
SPON1	0.0376813	0.244805	0.330233	0.742011	0.810174	-7.11343
MB	-0.043235	-0.35403	-0.327072	0.744392	0.812064	-7.11448
ROR1	0.037098	-0.235662	0.31705	0.751958	0.819602	-7.11772
SCGB1A1	-0.0514287	0.474403	-0.314243	0.754082	0.8212	-7.11861
DRAXIN	0.0480986	0.671044	0.310511	0.756908	0.823056	-7.11978
CA11	0.0278961	0.134025	0.310251	0.757106	0.823056	-7.11986
NCR1	0.0386691	0.0832943	0.308653	0.758317	0.823655	-7.12036
FCN2	0.0477781	-0.446814	0.297452	0.766825	0.8315	-7.12377
FCRL1	0.0495232	0.0687239	0.297389	0.766872	0.8315	-7.12379
PROC	-0.0345735	0.0533182	-0.286072	0.775497	0.839596	-7.1271
GGT1	0.0492908	-0.222222	0.285087	0.776249	0.839596	-7.12739
SERPINA12	-0.138273	-3.63509	-0.284945	0.776357	0.839596	-7.12743
MATN3	0.0283784	1.19739	0.27456	0.7843	0.847451	-7.13034
DAPP1	0.092316	-0.955387	0.261579	0.794259	0.85747	-7.13384
FLRT2	0.0255052	0.387797	0.259905	0.795546	0.85748	-7.13428
C2	-0.0259276	-0.601027	-0.25978	0.795642	0.85748	-7.13431
HS6ST1	0.0337608	0.313332	0.257442	0.79744	0.858676	-7.13492
F9	-0.0218333	-0.262265	-0.24137	0.809831	0.871267	-7.13895
TFF1	0.0480109	-0.778218	0.239315	0.811419	0.872089	-7.13944
GFRA1	0.0224169	0.334399	0.238572	0.811994	0.872089	-7.13962
ACE2	0.0390002	0.318517	0.233773	0.815706	0.874944	-7.14076
P4HB	-0.0284684	0.381014	-0.233324	0.816053	0.874944	-7.14087
ANXA10	0.0636714	-0.640745	0.228753	0.819593	0.877984	-7.14193
CA9	-0.0295286	0.154083	-0.222463	0.82447	0.882452	-7.14335
SERPINA11	0.0333443	1.03999	0.220026	0.826362	0.883719	-7.1439
CRTAM	0.0332303	0.217184	0.218572	0.827491	0.884168	-7.14422
GFER	0.0345907	0.799595	0.217229	0.828534	0.884399	-7.14451
KIT	-0.0238781	-0.29785	-0.21647	0.829124	0.884399	-7.14468
BLVRB	-0.0288329	0.564627	-0.208476	0.83534	0.890268	-7.14638
IL1R1	-0.0184276	0.092375	-0.207041	0.836457	0.890698	-7.14668
IL6R	-0.0263944	0.102524	-0.205138	0.837939	0.891516	-7.14708
LDLR	0.0329824	0.0507023	0.199611	0.842246	0.895335	-7.1482
ADGRG1	0.0293275	0.113775	0.197548	0.843856	0.896283	-7.14861
IL1RAP	-0.0200476	0.385369	-0.191682	0.848434	0.900379	-7.14976
HAVCR1	-0.0273751	-0.237885	-0.179888	0.857655	0.909392	-7.15196
SLAMF1	0.0385476	0.518772	0.178665	0.858613	0.909634	-7.15218
EPHB4	0.0192661	-0.206469	0.175983	0.860713	0.911085	-7.15266
CES2	0.0300127	-0.149562	0.174649	0.861758	0.911419	-7.1529
EPCAM	-0.0496766	0.662909	-0.171311	0.864374	0.913411	-7.15348
FOXO1	0.0406584	0.43075	0.169224	0.86601	0.914366	-7.15383
FCGR3B	-0.0274025	-0.160745	-0.168092	0.866897	0.914529	-7.15402
VAMP5	0.0345187	0.529201	0.166947	0.867796	0.914704	-7.15422
FABP9	0.0343581	1.01148	0.160242	0.873059	0.919474	-7.15532
ANG	0.0179352	-0.292795	0.157185	0.87546	0.921226	-7.15581
ICAM3	-0.0138669	-0.094675	-0.149908	0.881182	0.925787	-7.15693
TFRC	-0.015096	-0.767553	-0.149785	0.881278	0.925787	-7.15695
LY75	-0.0219089	0.540885	-0.147333	0.883207	0.927034	-7.15732
PAEP	-0.0801057	-2.23131	-0.145331	0.884783	0.927907	-7.15761
PROK1	0.0245868	-0.113735	0.138983	0.889782	0.932366	-7.15852
CDH15	-0.0363126	0.617639	-0.132009	0.895279	0.936708	-7.15947
SSC5D	-0.021935	-0.322875	-0.130861	0.896185	0.936708	-7.15962
HMBS	-0.025784	1.05394	-0.130783	0.896246	0.936708	-7.15963
CLEC1A	0.0133607	0.41278	0.129384	0.89735	0.936708	-7.15981
JUN	0.0283648	0.354389	0.128487	0.898058	0.936708	-7.15993
DPT	-0.0153645	-0.51894	-0.127598	0.898759	0.936708	-7.16004
IL12A_IL12B	0.0341163	0.93455	0.126168	0.899887	0.936708	-7.16023
ATG4A	-0.0237957	1.31411	-0.126114	0.89993	0.936708	-7.16023
ANGPTL2	0.0183137	0.114239	0.123379	0.902089	0.93724	-7.16057
CCL25	0.0196317	-0.0755205	0.122979	0.902405	0.93724	-7.16062
PODXL2	-0.0126341	0.58323	-0.122613	0.902694	0.93724	-7.16067
NRP2	-0.0168186	0.298951	-0.120172	0.904622	0.938461	-7.16097
TNFRSF13B	0.0134318	-0.00712045	0.116094	0.907843	0.940548	-7.16145
ADCYAP1R1	-0.0190775	-0.218136	-0.115057	0.908663	0.940548	-7.16157
LXN	0.0118269	-0.205672	0.114505	0.909099	0.940548	-7.16164
IL1RL2	0.0154962	0.230756	0.11381	0.909648	0.940548	-7.16172
ERBB2	0.00947876	0.139856	0.110619	0.912171	0.942375	-7.16208
GSTP1	-0.0308852	0.0202534	-0.106917	0.915099	0.944618	-7.16248
IGFBPL1	-0.0121785	-0.0778455	-0.104401	0.91709	0.945891	-7.16275
ANGPTL3	-0.0115036	0.0565443	-0.0992963	0.921129	0.949273	-7.16327
FOLR3	0.0578145	-2.66113	0.0957059	0.923972	0.951417	-7.16362
KAZALD1	0.0146918	0.343059	0.0945022	0.924926	0.951614	-7.16374
MFAP5	-0.0139797	0.124057	-0.0916567	0.92718	0.953147	-7.164
COMP	0.0102541	0.185534	0.0899786	0.928509	0.953728	-7.16416
PRL	-0.0198146	0.181707	-0.0867895	0.931037	0.955202	-7.16444
KLK6	0.0116556	0.957543	0.0862359	0.931475	0.955202	-7.16449
NPDC1	-0.00913044	0.376805	-0.0840558	0.933203	0.956189	-7.16468
VCAM1	-0.00774694	0.246607	-0.0814496	0.93527	0.95752	-7.16489
TNFSF10	-0.00680746	0.743024	-0.0748316	0.940519	0.962105	-7.16541
FCRL3	-0.0170077	0.744277	-0.0713449	0.943286	0.963707	-7.16567
GFAP	-0.0114756	0.534944	-0.0709117	0.943629	0.963707	-7.1657
PEAR1	0.00651419	-0.0814898	0.0655379	0.947895	0.967271	-7.16607
CD38	-0.00739527	1.05719	-0.0635387	0.949482	0.968099	-7.1662
GPA33	-0.0228604	0.593549	-0.0570902	0.954603	0.972526	-7.16659
LYPD1	-0.0152133	1.24679	-0.0556849	0.955719	0.972869	-7.16667
IGF2R	0.00588717	-0.246126	0.0546584	0.956535	0.972906	-7.16673
HAO1	0.0227438	0.995443	0.0533242	0.957595	0.973191	-7.1668
FGF21	0.0251149	-0.37605	0.052264	0.958437	0.973254	-7.16685
FUT3_FUT5	-0.00801511	-0.00161364	-0.0461194	0.96332	0.976716	-7.16716
DUSP3	-0.0192386	-3.35305	-0.044619	0.964512	0.976716	-7.16723
CCN3	-0.00514492	-0.00774659	-0.0445423	0.964573	0.976716	-7.16723
TGFBI	0.00491119	0.15633	0.0438203	0.965147	0.976716	-7.16726
ITGA5	-0.00432274	-0.98753	-0.0429607	0.96583	0.976716	-7.1673
PCOLCE	0.00497605	-0.276014	0.0420653	0.966542	0.976716	-7.16734
PLA2G2A	-0.012033	-1.80574	-0.0373932	0.970256	0.979676	-7.16752
CRIP2	-0.00453167	2.24219	-0.0342615	0.972746	0.981072	-7.16764
TYRO3	-0.00351051	-0.197872	-0.0336779	0.973211	0.981072	-7.16766
XG	-0.00337059	0.0571966	-0.0321814	0.9744	0.981478	-7.16771
CDH17	0.00726494	-0.886208	0.0311353	0.975232	0.981524	-7.16774
CTRB1	-0.00420478	-0.203424	-0.0272332	0.978336	0.983847	-7.16785
IL13RA1	0.00247179	-0.0352114	0.0262512	0.979117	0.983847	-7.16788
DCXR	0.00498329	0.989449	0.0197007	0.984327	0.988286	-7.16803
IDUA	0.00166854	-0.334566	0.0141735	0.988724	0.991576	-7.16813
CRLF1	0.00131425	0.0141943	0.0135841	0.989193	0.991576	-7.16813
KLRD1	0.00150307	-0.144032	0.0101389	0.991933	0.993526	-7.16818
STC2	0.000621755	0.570265	0.00591913	0.995291	0.996089	-7.16821
CDH6	5.00347e-05	-0.257033	0.000373922	0.999703	0.999703	-7.16823

## Sheet: Fig4_limmares_clus1_vs_clus2
	logFC	AveExpr	t	P.Value	adj.P.Val	B
MAD1L1	1.23909	0.798015	10.0433	3.4121e-16	4.2583e-13	26.4337
PPP1R2	1.2098	0.15223	9.76554	1.2564e-15	7.83995e-13	25.1577
POLR2F	0.756411	0.360415	9.6383	2.28466e-15	9.5042e-13	24.5723
WWP2	0.977229	1.44681	9.48001	4.81005e-15	1.50073e-12	23.8434
ABL1	0.977541	0.979373	9.29474	1.15038e-14	2.40887e-12	22.9897
CSTB	0.856613	0.319877	9.28988	1.177e-14	2.40887e-12	22.9673
TMSB10	1.5099	0.774917	9.26057	1.35113e-14	2.40887e-12	22.8322
SERPINB1	1.23952	0.784101	9.1739	2.03197e-14	3.04645e-12	22.4327
STAMBP	0.92243	1.00443	9.15732	2.19696e-14	3.04645e-12	22.3563
HSPA1A	1.16726	0.568488	9.12643	2.5409e-14	3.06863e-12	22.2139
PAG1	1.07872	0.589675	9.10213	2.849e-14	3.06863e-12	22.1018
DCTPP1	1.24035	1.63515	9.08727	3.05549e-14	3.06863e-12	22.0333
DPY30	1.32989	1.15396	9.07769	3.19649e-14	3.06863e-12	21.9892
SRPK2	0.96501	0.923672	8.94393	6.00041e-14	5.10689e-12	21.3726
NUDT5	0.895159	0.706857	8.93911	6.13809e-14	5.10689e-12	21.3504
DFFA	1.1639	1.67868	8.84319	9.6412e-14	7.52013e-12	20.9084
COL6A3	0.955266	0.0913057	8.77886	1.30499e-13	9.58016e-12	20.612
LBR	1.32971	1.59117	8.76455	1.39586e-13	9.67799e-12	20.5461
TBCC	1.00283	0.525344	8.72573	1.67563e-13	1.10063e-11	20.3673
FKBP4	0.926065	1.4696	8.69149	1.96844e-13	1.22831e-11	20.2097
IL2RA	1.18009	0.467631	8.67422	2.13504e-13	1.24016e-11	20.1301
TYMP	1.44107	0.543417	8.66919	2.18618e-13	1.24016e-11	20.107
EIF4G1	1.21269	0.530936	8.60926	2.89787e-13	1.57241e-11	19.8311
ADAM8	0.739011	1.2661	8.59219	3.14001e-13	1.6328e-11	19.7526
LPCAT2	1.05435	1.25314	8.57501	3.40403e-13	1.63836e-11	19.6735
RP2	0.886059	1.4447	8.57444	3.41325e-13	1.63836e-11	19.6709
S100A11	1.02276	-1.05296	8.56086	3.63807e-13	1.6816e-11	19.6085
PLIN3	0.956173	0.91162	8.53104	4.18545e-13	1.80287e-11	19.4713
TXNRD1	0.613132	0.608741	8.53084	4.18937e-13	1.80287e-11	19.4704
PPCDC	0.780567	1.2931	8.47358	5.48249e-13	2.22849e-11	19.2071
APBB1IP	1.35434	0.490797	8.47153	5.53552e-13	2.22849e-11	19.1977
PLPBP	0.853713	0.331497	8.3233	1.11001e-12	4.32903e-11	18.5168
RRM2B	1.0281	3.81276	8.31429	1.15796e-12	4.37918e-11	18.4754
DBI	0.920774	0.554267	8.21568	1.83835e-12	6.74784e-11	18.0231
STAT5B	1.69794	0.943715	8.1999	1.97945e-12	7.05814e-11	17.9508
THOP1	0.980811	2.01147	8.18268	2.14566e-12	7.37155e-11	17.8719
NUDC	0.926979	0.68155	8.17876	2.18547e-12	7.37155e-11	17.8539
CASP3	1.05026	0.341768	8.10766	3.04843e-12	1.00117e-10	17.5283
CASP8	1.17616	-0.712961	8.05557	3.8893e-12	1.24458e-10	17.29
ZBTB17	1.38136	1.72105	8.02102	4.571e-12	1.42615e-10	17.132
OGFR	0.896517	2.27538	7.844	1.04406e-11	3.13654e-10	16.3242
CLC	1.59107	0.22276	7.84165	1.05557e-11	3.13654e-10	16.3135
NFKBIE	1.17036	1.41293	7.7542	1.58593e-11	4.58663e-10	15.9155
CCDC80	1.05274	0.658188	7.75002	1.61708e-11	4.58663e-10	15.8964
GPKOW	0.637821	0.662832	7.74438	1.66009e-11	4.60397e-10	15.8708
TNC	1.64319	1.37352	7.70244	2.01738e-11	5.47323e-10	15.6802
SIRT2	1.06778	0.814828	7.69538	2.08467e-11	5.53547e-10	15.6481
GLRX	0.923417	0.834741	7.68453	2.19243e-11	5.70031e-10	15.5989
CPPED1	0.953391	0.76618	7.65306	2.53742e-11	6.46266e-10	15.456
WARS	0.783442	1.61404	7.64714	2.60812e-11	6.50987e-10	15.4292
SERPINB8	1.17396	1.50565	7.61647	3.0069e-11	7.35807e-10	15.2901
EZR	0.671596	0.429578	7.58111	3.54269e-11	8.50245e-10	15.1298
BLMH	0.883258	0.951893	7.57137	3.70619e-11	8.72702e-10	15.0857
TXLNA	1.04814	0.681358	7.55831	3.93729e-11	8.90907e-10	15.0266
HPCAL1	0.623493	0.35558	7.5562	3.97608e-11	8.90907e-10	15.017
CKAP4	0.536039	0.336315	7.55503	3.99766e-11	8.90907e-10	15.0117
PXN	1.34535	1.26318	7.54429	4.20159e-11	9.19927e-10	14.9631
IL18	0.890104	-0.202353	7.52771	4.53676e-11	9.76186e-10	14.8881
ULBP2	0.803574	0.514647	7.44627	6.61154e-11	1.39851e-09	14.5201
ELOA	1.06743	0.308526	7.42245	7.38042e-11	1.53513e-09	14.4126
PLA2G4A	0.726352	0.511833	7.38762	8.66716e-11	1.77322e-09	14.2556
IKBKG	1.11253	1.51166	7.36769	9.50146e-11	1.91255e-09	14.1659
THBD	0.632626	-0.0106432	7.34833	1.03885e-10	2.05792e-09	14.0787
TNFRSF8	1.1751	1.30278	7.33812	1.08886e-10	2.12328e-09	14.0328
PRDX1	0.654314	0.103074	7.32414	1.16126e-10	2.22963e-09	13.9699
BAG6	0.709606	1.79236	7.30709	1.25613e-10	2.37395e-09	13.8932
SEPTIN9	0.583571	0.697557	7.30081	1.29294e-10	2.37395e-09	13.865
GLOD4	0.516182	0.379445	7.30072	1.2935e-10	2.37395e-09	13.8646
PRTN3	1.30457	1.06791	7.29321	1.33892e-10	2.4217e-09	13.8309
TNFRSF1B	0.631537	0.123839	7.28521	1.38912e-10	2.4766e-09	13.7949
DCTN1	0.929953	1.72132	7.26435	1.52897e-10	2.66411e-09	13.7012
METAP2	0.866922	1.54325	7.26322	1.53699e-10	2.66411e-09	13.6961
TRIM21	0.965456	0.932932	7.25509	1.59551e-10	2.72767e-09	13.6596
NADK	1.30114	1.60492	7.21826	1.88957e-10	3.18674e-09	13.4945
PDCD5	0.766086	-0.119282	7.20838	1.97724e-10	3.29013e-09	13.4502
FEN1	1.54365	1.17068	7.17986	2.25359e-10	3.68256e-09	13.3225
RETN	1.05945	0.571263	7.17808	2.27209e-10	3.68256e-09	13.3145
SPINT1	0.598447	0.386951	7.14877	2.59874e-10	4.15798e-09	13.1833
CCL22	1.51108	1.86079	7.12761	2.86322e-10	4.52316e-09	13.0887
EPS8L2	0.723837	1.0392	7.10519	3.17251e-10	4.8916e-09	12.9886
MGMT	1.30245	0.659361	7.10503	3.17484e-10	4.8916e-09	12.9879
IRAK1	0.867118	1.87746	7.10084	3.23632e-10	4.92551e-09	12.9692
MIF	0.922121	0.765361	7.06231	3.8595e-10	5.8032e-09	12.7973
PSME1	0.49374	0.545202	7.05083	4.06744e-10	6.04306e-09	12.7461
DDR1	0.431972	0.14761	7.04602	4.15776e-10	6.10457e-09	12.7247
NECTIN4	0.763265	0.788553	7.03219	4.42865e-10	6.42669e-09	12.6631
CDSN	0.799013	1.09982	7.00606	4.98933e-10	7.11319e-09	12.5467
RAD23B	0.740781	-0.49815	7.0049	5.01571e-10	7.11319e-09	12.5416
TRAF2	0.857843	2.1058	6.99817	5.17205e-10	7.25249e-09	12.5116
SH2D1A	0.980622	1.50911	6.97144	5.84198e-10	8.10088e-09	12.3928
SETMAR	0.857248	1.4454	6.96869	5.91539e-10	8.11254e-09	12.3806
PSME2	0.603954	0.799556	6.95559	6.2789e-10	8.51746e-09	12.3224
S100P	0.926974	-0.326618	6.95298	6.35406e-10	8.52674e-09	12.3108
CCL26	1.47912	2.23273	6.93824	6.79483e-10	8.98498e-09	12.2454
CDH3	1.25941	1.89582	6.9368	6.83953e-10	8.98498e-09	12.239
RWDD1	0.631059	0.0708261	6.93008	7.05191e-10	9.12291e-09	12.2092
APRT	0.871038	0.476623	6.92887	7.09073e-10	9.12291e-09	12.2038
SELE	1.0862	0.167219	6.91956	7.39727e-10	9.40811e-09	12.1625
DSG3	1.11403	1.77273	6.91761	7.46317e-10	9.40811e-09	12.1539
CCL7	1.34075	1.68435	6.91045	7.70998e-10	9.62205e-09	12.1222
EBAG9	0.751932	0.410537	6.90647	7.85062e-10	9.70056e-09	12.1045
PI3	1.61677	0.43205	6.88662	8.59155e-10	1.0313e-08	12.0166
INPPL1	0.942276	-0.743347	6.8866	8.59225e-10	1.0313e-08	12.0165
SAMD9L	1.09833	1.04927	6.88655	8.5942e-10	1.0313e-08	12.0163
BCR	0.711016	0.82406	6.86912	9.30171e-10	1.10557e-08	11.9391
CD74	0.475148	-0.236292	6.85068	1.01129e-09	1.19065e-08	11.8576
RASSF2	1.62263	1.89258	6.81641	1.18119e-09	1.37769e-08	11.7061
DARS1	0.975354	0.571303	6.79362	1.30952e-09	1.5046e-08	11.6056
CORO1A	1.46518	1.88512	6.79036	1.32901e-09	1.5046e-08	11.5912
ENAH	1.02331	2.5464	6.78905	1.33692e-09	1.5046e-08	11.5854
IRAK4	1.1096	0.280483	6.78883	1.33822e-09	1.5046e-08	11.5844
ANGPTL1	0.538835	-0.153478	6.78212	1.37945e-09	1.5371e-08	11.5548
BAG3	0.984621	0.693172	6.76209	1.5102e-09	1.6679e-08	11.4666
CLEC5A	0.714338	0.2461	6.74471	1.63352e-09	1.78827e-08	11.39
IRAG2	1.22683	1.84631	6.7384	1.68072e-09	1.82394e-08	11.3623
LGALS7_LGALS7B	1.31681	2.1426	6.73201	1.72995e-09	1.86119e-08	11.3341
FGR	1.06397	0.980223	6.71037	1.90731e-09	2.03446e-08	11.239
DCTN2	0.944164	0.254909	6.70772	1.93028e-09	2.04152e-08	11.2273
PRSS27	0.738086	0.501511	6.68151	2.17222e-09	2.2717e-08	11.1123
HEXIM1	0.751794	0.338034	6.68028	2.18433e-09	2.2717e-08	11.1068
CA12	0.76397	1.24322	6.6584	2.41033e-09	2.48602e-08	11.0109
LSP1	0.994329	1.74596	6.64827	2.52275e-09	2.58065e-08	10.9665
EGLN1	1.37315	1.31633	6.64154	2.60021e-09	2.58802e-08	10.937
SERPINB9	0.468491	1.03521	6.6407	2.61004e-09	2.58802e-08	10.9333
EIF4EBP1	0.972371	1.04941	6.64065	2.61069e-09	2.58802e-08	10.9331
CCL27	1.26579	0.990132	6.64046	2.61291e-09	2.58802e-08	10.9323
HNRNPK	1.50574	-0.180823	6.63107	2.72559e-09	2.67837e-08	10.8911
SDC1	0.712654	0.293262	6.62575	2.79146e-09	2.72167e-08	10.8679
TNFRSF1A	0.491043	0.183232	6.61589	2.91786e-09	2.82286e-08	10.8247
FUS	0.919791	-0.566101	6.60073	3.12338e-09	2.99845e-08	10.7584
S100A4	0.57954	0.994205	6.58768	3.3117e-09	3.15497e-08	10.7014
MSRA	0.740126	0.224428	6.5746	3.51178e-09	3.32023e-08	10.6442
EFNA4	0.488785	0.452158	6.56751	3.62521e-09	3.4017e-08	10.6133
LY6D	1.04742	1.23841	6.53919	4.11542e-09	3.82579e-08	10.4898
S100A12	1.54979	3.03688	6.53773	4.14248e-09	3.82579e-08	10.4834
CHMP1A	0.748871	0.514215	6.53629	4.16913e-09	3.82579e-08	10.4771
NAMPT	1.03666	-0.791294	6.52103	4.46376e-09	4.06626e-08	10.4106
RABGAP1L	0.841599	1.32777	6.50666	4.75993e-09	4.30464e-08	10.3481
PTPN6	1.26927	-0.745964	6.4622	5.80485e-09	5.21184e-08	10.1548
DSC2	0.532426	0.60151	6.4601	5.85971e-09	5.22351e-08	10.1457
IL32	1.08306	2.53149	6.45725	5.93448e-09	5.22399e-08	10.1333
EPHA2	0.536629	0.348385	6.45689	5.94396e-09	5.22399e-08	10.1318
MED18	0.730126	0.874972	6.44328	6.31589e-09	5.51205e-08	10.0727
NCF2	1.66419	1.16987	6.40849	7.37373e-09	6.39057e-08	9.92197
CTSL	0.464069	0.175861	6.39678	7.76785e-09	6.68571e-08	9.8713
CASP1	1.21897	-1.4988	6.39504	7.82814e-09	6.69145e-08	9.86377
TNFRSF4	0.780688	0.545034	6.39069	7.98111e-09	6.7758e-08	9.84494
EPHB4	0.494587	-0.206469	6.3873	8.10231e-09	6.83222e-08	9.83027
CD83	0.509979	0.362881	6.37506	8.555e-09	7.16553e-08	9.77737
HCLS1	1.07332	-0.49432	6.37245	8.65485e-09	7.20084e-08	9.76608
LGALS1	0.529048	0.425787	6.36382	8.99259e-09	7.43229e-08	9.72883
TBCB	1.32655	1.41332	6.35622	9.30126e-09	7.63683e-08	9.69599
CC2D1A	1.09393	1.44382	6.34751	9.66762e-09	7.88575e-08	9.6584
RHOC	0.663613	0.601165	6.3392	1.00303e-08	8.10126e-08	9.62257
MMP12	1.35671	2.10791	6.3385	1.00617e-08	8.10126e-08	9.61953
SERPINB6	0.455771	0.591768	6.33401	1.02639e-08	8.21113e-08	9.60017
APEX1	1.42464	0.624437	6.31653	1.109e-08	8.81549e-08	9.52486
LYPD3	0.711352	0.638933	6.30767	1.15338e-08	9.11027e-08	9.48669
UBAC1	0.516464	0.847156	6.29103	1.24147e-08	9.74433e-08	9.4151
MAPK9	0.504819	-0.0512466	6.28345	1.28378e-08	1.00135e-07	9.3825
PARK7	0.613478	0.58339	6.26604	1.38641e-08	1.07468e-07	9.3077
TNFRSF9	0.616862	0.496639	6.25159	1.47769e-08	1.13837e-07	9.24569
RRM2	0.835667	1.76489	6.24932	1.49261e-08	1.14281e-07	9.23592
MPO	1.2149	1.62742	6.23558	1.58586e-08	1.2068e-07	9.177
FMNL1	1.28262	1.25141	6.21197	1.75967e-08	1.33095e-07	9.07588
SLITRK2	0.723211	0.601218	6.19912	1.86206e-08	1.39991e-07	9.02089
CCL18	1.4775	1.15009	6.19473	1.89842e-08	1.4187e-07	9.00209
KLK8	0.832189	0.795497	6.18239	2.00428e-08	1.4889e-07	8.94934
SPINK1	0.560245	0.192868	6.16533	2.16022e-08	1.59524e-07	8.87651
CRADD	0.842702	1.05523	6.16114	2.20036e-08	1.61532e-07	8.85862
IL16	1.00726	1.39361	6.14469	2.36511e-08	1.72612e-07	8.78845
BRK1	0.681907	1.10044	6.13954	2.41917e-08	1.7553e-07	8.76649
RCOR1	1.03666	0.916632	6.13109	2.51047e-08	1.81102e-07	8.73048
BACH1	0.869965	1.23685	6.1297	2.52584e-08	1.81164e-07	8.72455
NBN	1.36485	1.87916	6.12752	2.55003e-08	1.81854e-07	8.71529
PRDX5	0.983263	0.044267	6.12163	2.61666e-08	1.84536e-07	8.69022
NECTIN2	0.442447	0.371494	6.12159	2.61721e-08	1.84536e-07	8.69002
DDX58	0.901371	1.0608	6.08966	3.00968e-08	2.11016e-07	8.55426
LACTB2	0.606887	0.461206	6.08748	3.03859e-08	2.11853e-07	8.54497
IL1RN	0.802621	-0.474016	6.05716	3.46894e-08	2.40513e-07	8.4163
PFKFB2	1.30745	0.81832	6.04051	3.73016e-08	2.57196e-07	8.34579
SERPINA11	0.659589	1.03999	6.02771	3.94416e-08	2.70457e-07	8.29161
USP8	1.05277	-0.0378943	6.0201	4.07724e-08	2.78055e-07	8.25938
KLK11	0.603724	0.519909	6.0109	4.24383e-08	2.87842e-07	8.2205
THBS2	0.669972	0.157345	5.99606	4.52684e-08	3.05378e-07	8.15781
CEACAM8	0.977253	2.22048	5.99172	4.61312e-08	3.09526e-07	8.13948
SCARF1	0.542204	1.07116	5.985	4.74985e-08	3.16995e-07	8.11112
IGSF3	0.578855	0.199658	5.98048	4.84404e-08	3.21562e-07	8.09206
AHCY	0.787642	-0.194944	5.97134	5.04007e-08	3.32564e-07	8.05355
XRCC4	0.711089	0.725316	5.97029	5.06307e-08	3.32564e-07	8.04913
KLK13	0.757264	2.26745	5.95808	5.33861e-08	3.48827e-07	7.99768
CDON	0.566907	0.383006	5.95229	5.47452e-08	3.55844e-07	7.97328
AREG	0.822597	0.475092	5.92697	6.10924e-08	3.95043e-07	7.86681
CCN4	0.599286	0.809528	5.92123	6.26318e-08	4.0291e-07	7.84266
GLO1	0.638934	4.82856	5.91202	6.51762e-08	4.17128e-07	7.80402
TGFBR3	0.504903	0.0990682	5.89296	7.0776e-08	4.50655e-07	7.72404
DNAJB1	0.95721	1.76463	5.88729	7.25312e-08	4.59487e-07	7.70027
INPP1	0.918899	-2.58724	5.88241	7.40733e-08	4.66886e-07	7.67986
PPP3R1	0.72868	0.636439	5.87961	7.49749e-08	4.70194e-07	7.66812
MAVS	0.837495	1.36039	5.84614	8.6616e-08	5.39819e-07	7.52811
CCL17	1.66788	4.75484	5.84527	8.6942e-08	5.39819e-07	7.52447
AXIN1	0.802267	0.662023	5.83716	9.00295e-08	5.56222e-07	7.49062
ATOX1	0.959328	1.19818	5.81684	9.82555e-08	6.04054e-07	7.40583
CDCP1	0.584308	0.0940364	5.74824	1.31868e-07	8.06725e-07	7.12057
RAB6A	0.550738	-0.716742	5.74505	1.33683e-07	8.13836e-07	7.10732
NMNAT1	1.29169	2.11907	5.7266	1.44653e-07	8.75714e-07	7.03089
IPCEF1	1.14762	0.184301	5.72564	1.45251e-07	8.75714e-07	7.02689
SRP14	1.23394	1.53045	5.70757	1.56897e-07	9.41383e-07	6.95216
TNFRSF11A	0.442167	0.615942	5.70548	1.58302e-07	9.4527e-07	6.94352
FADD	0.798141	0.190499	5.6955	1.65191e-07	9.81708e-07	6.90224
LRP11	0.569564	-0.287006	5.67496	1.80292e-07	1.06637e-06	6.8175
TACSTD2	0.604528	0.800069	5.6719	1.82662e-07	1.07529e-06	6.80485
KYNU	0.731719	2.28407	5.66364	1.89194e-07	1.10852e-06	6.77082
VTA1	0.708707	-0.0975898	5.66084	1.91463e-07	1.11657e-06	6.75927
CD300E	0.596521	0.091992	5.64965	2.00791e-07	1.16552e-06	6.7132
TNFSF13B	0.386855	0.0949	5.63717	2.11719e-07	1.22326e-06	6.66188
HDGF	1.36335	1.80164	5.63042	2.17869e-07	1.253e-06	6.63415
TBL1X	0.720252	0.692193	5.62545	2.22513e-07	1.27384e-06	6.61372
TNFRSF19	0.548811	0.710806	5.61373	2.33856e-07	1.33266e-06	6.56558
PEBP1	0.569972	0.471547	5.60921	2.38372e-07	1.35222e-06	6.54706
CANT1	0.358708	0.805165	5.60794	2.39664e-07	1.3534e-06	6.54183
GRN	0.448124	0.0844295	5.60424	2.43448e-07	1.36857e-06	6.52667
TNFSF14	0.983053	2.34944	5.60038	2.47461e-07	1.38489e-06	6.51084
ILKAP	0.865198	1.3594	5.59451	2.53683e-07	1.41338e-06	6.48679
KLK10	0.735598	0.301715	5.58623	2.62726e-07	1.45725e-06	6.45289
ENO2	0.495948	0.718002	5.56481	2.87622e-07	1.58378e-06	6.36526
KYAT1	0.739585	0.0158591	5.56262	2.90299e-07	1.58378e-06	6.3563
PQBP1	0.703882	1.08415	5.56261	2.90306e-07	1.58378e-06	6.35627
TBC1D5	0.809422	1.58534	5.56236	2.90614e-07	1.58378e-06	6.35525
NDRG1	1.20734	0.542105	5.54828	3.08404e-07	1.67343e-06	6.29775
ANXA3	1.01228	-2.41974	5.53746	3.22808e-07	1.74071e-06	6.25358
GFRA1	0.38273	0.334399	5.53688	3.23594e-07	1.74071e-06	6.25122
HMOX1	0.879762	0.941282	5.5346	3.26717e-07	1.74997e-06	6.24193
CCL13	1.11922	2.79855	5.52135	3.45463e-07	1.84211e-06	6.18796
HARS1	0.461658	-0.170625	5.52038	3.46872e-07	1.84211e-06	6.18402
TREML2	0.462479	0.736688	5.4998	3.78234e-07	2.00015e-06	6.10029
NPM1	1.04637	0.570797	5.48375	4.04605e-07	2.13058e-06	6.0351
BIRC2	0.804941	0.267339	5.47818	4.14174e-07	2.1718e-06	6.01249
ITIH3	0.649142	-0.137419	5.46989	4.2883e-07	2.23925e-06	5.97887
VSIG4	0.461054	-0.260288	5.46552	4.36749e-07	2.27109e-06	5.96117
CEP85	1.17953	1.39409	5.46312	4.4118e-07	2.28461e-06	5.95141
TNFRSF6B	1.1809	1.33473	5.44399	4.7797e-07	2.46491e-06	5.87397
VSTM1	1.00159	0.998601	5.44002	4.85966e-07	2.49583e-06	5.85793
ENO1	0.851572	-0.156742	5.43134	5.03932e-07	2.57749e-06	5.82284
FKBP5	1.09167	2.13532	5.41627	5.36668e-07	2.73372e-06	5.762
PPP1R9B	0.971728	0.97219	5.41019	5.50464e-07	2.79105e-06	5.73747
CSF1	0.406473	-0.323419	5.40935	5.52396e-07	2.79105e-06	5.73408
WFDC12	0.94365	1.26383	5.40538	5.61617e-07	2.8262e-06	5.71808
PSIP1	1.17421	2.18404	5.39315	5.90996e-07	2.9621e-06	5.66881
CDC37	0.648818	-0.236898	5.39132	5.9552e-07	2.97284e-06	5.66144
PDGFRA	0.470617	-0.0451205	5.37832	6.28629e-07	3.12561e-06	5.60916
IGFBPL1	0.46547	-0.0778455	5.36555	6.62931e-07	3.28309e-06	5.55783
MNDA	1.59633	1.52005	5.35822	6.83442e-07	3.36044e-06	5.5284
FAS	0.376012	-0.476827	5.35804	6.83936e-07	3.36044e-06	5.5277
PLAUR	0.497208	0.677461	5.3405	7.3559e-07	3.60007e-06	5.45737
NUB1	0.763247	-1.35733	5.33719	7.45788e-07	3.63572e-06	5.44407
PIK3AP1	1.05165	1.80189	5.3302	7.6771e-07	3.7271e-06	5.41609
LYN	0.51118	0.454442	5.32932	7.70506e-07	3.7271e-06	5.41258
FGFBP1	0.73278	0.762212	5.32754	7.76207e-07	3.72939e-06	5.40546
PRCP	0.41341	-0.180491	5.32731	7.76956e-07	3.72939e-06	5.40453
ACVRL1	0.320328	0.357515	5.31873	8.05067e-07	3.84951e-06	5.37021
OLR1	1.24727	2.12752	5.30471	8.53177e-07	4.06399e-06	5.31417
PDCD6	0.636942	1.04099	5.28619	9.21021e-07	4.37047e-06	5.2403
ESAM	0.437455	1.07151	5.2801	9.44494e-07	4.46488e-06	5.21601
MMP8	1.34983	2.27061	5.27407	9.6826e-07	4.55996e-06	5.19202
CAPG	0.902144	-0.588856	5.27047	9.82756e-07	4.61082e-06	5.17768
PSMD9	0.664428	1.3742	5.26462	1.00675e-06	4.70572e-06	5.1544
ARHGAP1	0.601396	0.467999	5.26313	1.01297e-06	4.71709e-06	5.14846
LGALS3	0.403262	0.0242	5.26121	1.021e-06	4.73685e-06	5.14083
MZT1	0.750046	0.852137	5.25906	1.03009e-06	4.76133e-06	5.13228
SNX9	0.572144	0.6205	5.25609	1.04274e-06	4.802e-06	5.1205
LCN2	0.653093	0.667778	5.23391	1.1424e-06	5.24162e-06	5.03242
KRT5	1.33098	2.04705	5.22982	1.16178e-06	5.31101e-06	5.01619
IL19	1.82208	1.55383	5.20995	1.26051e-06	5.7413e-06	4.93752
NSFL1C	0.719483	1.12773	5.19758	1.32614e-06	6.01825e-06	4.88857
FYB1	0.803088	-1.11612	5.19261	1.3534e-06	6.11972e-06	4.86894
SEMA3F	0.41255	0.125651	5.18226	1.41195e-06	6.36144e-06	4.8281
AZU1	1.29647	2.37544	5.17635	1.44654e-06	6.49383e-06	4.80476
RNASET2	0.44052	0.452981	5.17303	1.4663e-06	6.55893e-06	4.79168
PADI4	1.19203	1.39714	5.16913	1.48989e-06	6.64065e-06	4.77629
TNFRSF10B	0.333572	0.203158	5.16126	1.53854e-06	6.83307e-06	4.74532
LRPAP1	0.407703	-0.11404	5.16034	1.54432e-06	6.83444e-06	4.7417
NPDC1	0.420098	0.376805	5.15429	1.58295e-06	6.96497e-06	4.71789
CLEC4D	0.968281	1.85365	5.15398	1.58498e-06	6.96497e-06	4.71665
MATN2	0.472003	0.4568	5.14697	1.63098e-06	7.14196e-06	4.68907
SEMA7A	0.358825	-0.0152	5.1427	1.6596e-06	7.24189e-06	4.6723
CD55	0.379742	0.266728	5.13297	1.72672e-06	7.50854e-06	4.63409
SF3B4	0.644847	-0.63205	5.11519	1.85638e-06	8.04433e-06	4.56432
TARBP2	0.713286	0.409298	5.10819	1.90991e-06	8.23156e-06	4.53693
CDKN1A	0.82742	0.496278	5.10783	1.91278e-06	8.23156e-06	4.53548
IL1RL1	0.619999	-0.0299227	5.10421	1.9411e-06	8.3247e-06	4.52132
IL5RA	0.789946	0.819348	5.10231	1.95617e-06	8.36062e-06	4.51387
MITD1	0.673374	0.596093	5.08279	2.11741e-06	9.01888e-06	4.43757
GYS1	1.18486	-0.731015	5.0749	2.18625e-06	9.28043e-06	4.40676
SUGT1	0.809944	0.376597	5.07155	2.21606e-06	9.37508e-06	4.39371
TRIAP1	0.520167	-0.00339545	5.06929	2.23646e-06	9.42942e-06	4.38489
EPHB6	0.455843	0.527169	5.06809	2.24741e-06	9.44365e-06	4.38019
VAT1	0.322946	-0.00618295	5.04943	2.42364e-06	1.01299e-05	4.30749
IL13	1.32166	-3.1397	5.04909	2.42695e-06	1.01299e-05	4.30618
CXCL8	1.07489	2.47295	5.02834	2.63901e-06	1.09466e-05	4.22553
CIAPIN1	0.720832	1.11123	5.02824	2.64017e-06	1.09466e-05	4.22511
SORT1	0.427176	0.625783	5.00886	2.85465e-06	1.17967e-05	4.14994
OSCAR	0.53405	0.0823364	4.99771	2.98556e-06	1.22969e-05	4.10679
TJAP1	0.611396	0.615534	4.99018	3.07743e-06	1.26337e-05	4.07762
NBL1	0.364432	0.233344	4.98765	3.10879e-06	1.27205e-05	4.06787
PGLYRP1	0.587296	0.59496	4.97144	3.31792e-06	1.35319e-05	4.00524
RNF41	0.869656	1.76909	4.95088	3.60287e-06	1.46462e-05	3.92599
GRAP2	0.763847	-0.484552	4.9481	3.64326e-06	1.47623e-05	3.91527
SPON2	0.415733	0.778732	4.94599	3.6741e-06	1.48391e-05	3.90717
ENPP2	0.293477	-0.29621	4.93153	3.89283e-06	1.56718e-05	3.85156
CEBPB	0.975871	1.60153	4.91545	4.1509e-06	1.6657e-05	3.78985
RILP	0.639795	0.941768	4.90988	4.2442e-06	1.69768e-05	3.76849
VIM	0.878537	1.1301	4.90794	4.27714e-06	1.70539e-05	3.76106
TIMP1	0.37398	0.808536	4.90342	4.35491e-06	1.73087e-05	3.74374
SPON1	0.423387	0.244805	4.8824	4.73495e-06	1.87594e-05	3.66333
SPINK5	0.417353	0.00279659	4.87296	4.91589e-06	1.94147e-05	3.6273
ABHD14B	0.603403	-1.43728	4.86728	5.02815e-06	1.97954e-05	3.60561
IL17C	1.14698	1.7234	4.86002	5.17498e-06	2.03093e-05	3.57796
ROBO1	0.324288	0.23363	4.85291	5.32308e-06	2.08251e-05	3.55086
LRIG1	0.480901	-0.128137	4.851	5.36343e-06	2.09174e-05	3.5436
PODXL2	0.379135	0.58323	4.83815	5.64349e-06	2.19411e-05	3.49472
PPP1R12A	0.807562	0.60842	4.83615	5.68846e-06	2.20472e-05	3.4871
ARSB	0.895654	3.50511	4.83322	5.7546e-06	2.22345e-05	3.476
CA4	0.326089	0.219853	4.82798	5.87515e-06	2.26302e-05	3.45609
PLXNB3	0.459928	0.53421	4.82488	5.94757e-06	2.28387e-05	3.44433
CLEC1A	0.37904	0.41278	4.82316	5.98816e-06	2.2924e-05	3.4378
DLL1	0.342282	0.169088	4.82086	6.04292e-06	2.30629e-05	3.42906
CD70	0.58147	0.710277	4.81565	6.16863e-06	2.34709e-05	3.40929
HGF	0.536098	1.10748	4.81047	6.29602e-06	2.38828e-05	3.38967
CCL2	0.479886	1.37158	4.80695	6.38397e-06	2.4143e-05	3.37635
TGFA	0.809342	1.28287	4.7994	6.57693e-06	2.47976e-05	3.34777
LTBP2	0.402015	0.255055	4.79855	6.59914e-06	2.48064e-05	3.34454
IGFBP4	0.433003	0.0142034	4.76203	7.61854e-06	2.85524e-05	3.2067
SCAMP3	0.925687	1.97547	4.7507	7.9649e-06	2.97611e-05	3.16406
CD40	0.414574	0.592797	4.74524	8.13719e-06	3.03141e-05	3.14353
ADGRE5	0.374111	-0.206111	4.73916	8.33329e-06	3.09522e-05	3.12069
GAS6	0.370178	0.478943	4.72655	8.75504e-06	3.23523e-05	3.07335
LGALS8	0.449812	0.3348	4.72634	8.76209e-06	3.23523e-05	3.07258
HNMT	0.577792	0.710922	4.72305	8.87558e-06	3.26747e-05	3.06024
TPP1	0.460022	0.986217	4.72173	8.92159e-06	3.27475e-05	3.05528
ANXA11	1.15242	-2.65293	4.71195	9.2692e-06	3.38527e-05	3.01864
BTN3A2	0.373359	1.2283	4.71173	9.27693e-06	3.38527e-05	3.01784
HYOU1	0.318836	-0.217816	4.70981	9.34673e-06	3.40079e-05	3.01066
MMP9	0.816509	2.62842	4.70365	9.57411e-06	3.4734e-05	2.98762
CD274	0.352108	0.139641	4.69948	9.73117e-06	3.52014e-05	2.97202
CD5	0.424301	0.199559	4.69251	9.99932e-06	3.60669e-05	2.94597
SOD2	0.433762	0.249191	4.68918	1.01299e-05	3.64326e-05	2.93353
DOK2	0.882024	0.990159	4.67901	1.05391e-05	3.77953e-05	2.89559
KLK6	0.485448	0.957543	4.67643	1.06451e-05	3.80662e-05	2.886
STX8	0.662066	1.00355	4.67221	1.08214e-05	3.85862e-05	2.87026
BOC	0.347913	0.464085	4.65766	1.14505e-05	4.07127e-05	2.81613
QDPR	0.454303	0.502957	4.65458	1.15882e-05	4.10855e-05	2.80468
ARG1	0.769882	-0.203777	4.65059	1.17692e-05	4.16089e-05	2.78984
LGALS9	0.399333	0.167488	4.63885	1.23169e-05	4.34222e-05	2.74628
KRT14	0.910235	0.854263	4.62699	1.28951e-05	4.53328e-05	2.70235
NOS3	0.708525	1.42355	4.62453	1.30186e-05	4.54297e-05	2.69322
HMOX2	0.600371	0.947684	4.62435	1.30278e-05	4.54297e-05	2.69255
IL10	0.98434	0.806183	4.62427	1.30319e-05	4.54297e-05	2.69224
CLEC6A	0.624929	1.21007	4.61892	1.33042e-05	4.61517e-05	2.67245
LTBR	0.345986	0.262686	4.61875	1.3313e-05	4.61517e-05	2.67182
LAIR1	0.322982	-0.00343523	4.61375	1.35723e-05	4.69204e-05	2.65335
DNAJA2	0.864234	1.67689	4.61291	1.36165e-05	4.6943e-05	2.65024
PARP1	0.943035	-1.29789	4.60905	1.3821e-05	4.75168e-05	2.63597
CD27	0.510657	-0.0364989	4.60472	1.40539e-05	4.81846e-05	2.61998
GPR37	0.824085	1.05016	4.60245	1.41777e-05	4.8476e-05	2.61158
SNAP29	0.845417	1.18187	4.59872	1.43831e-05	4.9044e-05	2.59782
CD46	0.304271	0.0298852	4.59465	1.46105e-05	4.96835e-05	2.58281
FLRT2	0.346222	0.387797	4.59339	1.46815e-05	4.97895e-05	2.57816
NFATC1	0.665445	1.25923	4.59194	1.47638e-05	4.9933e-05	2.57281
TXNDC5	0.424927	0.0243852	4.58846	1.49629e-05	5.04693e-05	2.56
OSM	0.938703	1.29563	4.57509	1.57529e-05	5.29909e-05	2.51077
THY1	0.36664	0.0900023	4.56796	1.619e-05	5.43148e-05	2.48459
LILRB2	0.409558	-1.01085	4.563	1.65017e-05	5.52121e-05	2.46635
TNFRSF21	0.336316	-0.00889886	4.54952	1.73773e-05	5.78376e-05	2.41691
EDA2R	0.35654	0.08235	4.5495	1.73791e-05	5.78376e-05	2.41681
GOPC	0.663744	-0.232895	4.54695	1.75496e-05	5.82497e-05	2.40747
REG3A	0.698615	-0.15061	4.54011	1.80154e-05	5.96372e-05	2.38242
CRELD2	0.386399	0.297241	4.53229	1.85629e-05	6.12871e-05	2.3538
DNMBP	0.631118	1.22458	4.5296	1.87544e-05	6.17558e-05	2.34399
MANSC1	0.332298	0.319049	4.52869	1.88201e-05	6.18092e-05	2.34065
NID1	0.399527	0.979091	4.52611	1.90064e-05	6.2123e-05	2.33123
LAT2	0.782857	1.72725	4.52599	1.90152e-05	6.2123e-05	2.33079
TDRKH	0.651627	1.39822	4.52188	1.93165e-05	6.29426e-05	2.31576
LAMP3	0.53497	0.210015	4.49893	2.10841e-05	6.85233e-05	2.23209
CTSZ	0.379859	-0.0192875	4.47911	2.2736e-05	7.37e-05	2.16003
REG1B	1.06619	0.555148	4.47547	2.30521e-05	7.45311e-05	2.14684
CAMKK1	0.707705	1.37956	4.47294	2.32754e-05	7.50585e-05	2.13763
CRKL	0.821467	1.53056	4.46771	2.3742e-05	7.63659e-05	2.11868
CD1C	0.344385	0.383707	4.45627	2.47943e-05	7.95457e-05	2.07727
CTSB	0.554974	-0.138997	4.44695	2.56858e-05	8.21944e-05	2.04354
DEFA1_DEFA1B	0.662845	0.690618	4.44444	2.59305e-05	8.27655e-05	2.03449
PTK7	0.599168	0.394556	4.43887	2.64836e-05	8.43152e-05	2.01434
IGFBP2	0.863679	0.0634636	4.43374	2.70018e-05	8.57463e-05	1.99585
SELP	0.449812	0.718994	4.42661	2.77396e-05	8.78655e-05	1.97012
PRKAB1	0.655614	1.08484	4.42534	2.78729e-05	8.80642e-05	1.96555
DBNL	0.897013	1.27223	4.42009	2.84301e-05	8.9598e-05	1.94666
CXCL10	0.704821	-0.0322807	4.41603	2.8869e-05	9.07518e-05	1.93204
TNFRSF10C	0.451017	-0.196055	4.40899	2.96459e-05	9.29599e-05	1.90671
PECAM1	0.375472	0.329175	4.40771	2.97891e-05	9.3175e-05	1.90211
TNFSF13	0.305134	0.757674	4.40274	3.03517e-05	9.46973e-05	1.88426
ZBTB16	0.56131	0.525407	4.3999	3.06778e-05	9.5476e-05	1.87407
IL10RB	0.282087	0.0465125	4.39922	3.07569e-05	9.54842e-05	1.87161
GALNT2	0.307829	0.64947	4.39225	3.15745e-05	9.77792e-05	1.84658
NRP2	0.47743	0.298951	4.38636	3.22814e-05	9.97207e-05	1.82547
SIRPB1	0.528742	0.520485	4.36143	3.54461e-05	0.000109227	1.7363
PTPRS	0.332501	-0.139774	4.34987	3.70135e-05	0.000113529	1.69506
FAM3C	0.343148	0.192416	4.34979	3.70242e-05	0.000113529	1.69479
DAB2	0.585723	0.320773	4.34533	3.76473e-05	0.000115157	1.67888
PEAR1	0.335175	-0.0814898	4.34385	3.78554e-05	0.00011551	1.67363
COMT	0.7895	1.00834	4.32278	4.09525e-05	0.000124655	1.59871
PSMG3	0.495841	1.98468	4.31879	4.15666e-05	0.000126217	1.58454
CD93	0.319365	0.174534	4.31602	4.19966e-05	0.000127213	1.57473
ITGB2	0.368715	-1.39658	4.3087	4.31577e-05	0.000130414	1.54876
VSIR	0.593575	1.00965	4.28964	4.63251e-05	0.000139647	1.48133
FXN	0.334281	-0.200199	4.27568	4.87861e-05	0.000146711	1.43206
PHOSPHO1	0.343026	0.345789	4.27381	4.91235e-05	0.00014737	1.4255
CXCL13	0.641429	-0.0250114	4.27243	4.93768e-05	0.000147775	1.42061
PTPN1	0.839805	1.65857	4.26948	4.99176e-05	0.000149036	1.41024
KIFBP	0.960876	0.131334	4.25574	5.25207e-05	0.000156185	1.36188
STIP1	0.387025	0.346295	4.25521	5.26224e-05	0.000156185	1.36004
RELT	0.317065	0.100558	4.25488	5.26873e-05	0.000156185	1.35886
CDHR1	0.769238	1.98753	4.2387	5.59277e-05	0.000165398	1.30209
PDCD1	0.478	0.502372	4.23125	5.74851e-05	0.000169601	1.27598
LTA	0.421906	0.521917	4.23005	5.77392e-05	0.000169949	1.27178
MCFD2	0.358017	0.326605	4.21767	6.04296e-05	0.00017745	1.22848
C2CD2L	0.57522	0.166927	4.21079	6.19768e-05	0.000181566	1.20445
PRKRA	0.744612	0.811711	4.20756	6.27158e-05	0.0001833	1.19319
SNAP23	0.95804	-0.727915	4.19042	6.67839e-05	0.000194734	1.13346
SCLY	0.580462	0.930119	4.16951	7.20904e-05	0.000209718	1.06084
SIGLEC10	0.35458	0.470077	4.16066	7.44551e-05	0.000216093	1.03019
PLA2G15	0.315082	0.260199	4.15445	7.61601e-05	0.000220529	1.00869
STX4	0.614098	1.32641	4.15369	7.63732e-05	0.000220634	1.00604
FIS1	0.443834	0.731185	4.13495	8.17623e-05	0.000235657	0.94132
IL15RA	0.526569	0.769043	4.13103	8.29349e-05	0.000238485	0.927808
REG1A	0.7954	0.610632	4.12391	8.51058e-05	0.000244165	0.90329
DKK4	0.5082	-0.0471591	4.11778	8.70201e-05	0.000249085	0.882186
TGFBI	0.362053	0.15633	4.11699	8.72688e-05	0.000249225	0.879479
PLXNB2	0.279222	-0.146668	4.11381	8.82794e-05	0.000251536	0.868558
NCS1	0.322937	0.752051	4.10161	9.22668e-05	0.000262298	0.826656
RBKS	0.562984	0.606587	4.0896	9.63577e-05	0.000273306	0.785521
CD300C	0.409583	0.301701	4.08892	9.6596e-05	0.00027336	0.783179
IL6	0.964048	-0.117777	4.0836	9.84675e-05	0.000278026	0.764988
CLEC11A	0.4235	0.544248	4.08208	9.90106e-05	0.000278928	0.759774
SPINT2	0.363418	1.99036	4.07967	9.9872e-05	0.000280721	0.751562
IGSF8	0.355911	-0.0629659	4.07847	0.000100308	0.000281314	0.747431
PGF	0.289311	0.322357	4.07668	0.000100956	0.000282496	0.741329
PMVK	1.09297	1.85626	4.07421	0.000101859	0.000283618	0.732895
PTPRF	0.337443	-0.0272568	4.07379	0.000102013	0.000283618	0.731454
AK1	0.619902	0.437359	4.07372	0.000102039	0.000283618	0.731217
GALNT10	0.32389	0.811536	4.0722	0.000102599	0.00028454	0.726033
CLEC7A	0.396954	-0.11643	4.0685	0.000103974	0.000287715	0.713414
EFEMP1	0.332546	0.367697	4.05856	0.000107759	0.000297529	0.679534
BTN2A1	0.294595	0.131485	4.04829	0.00011181	0.000308033	0.644571
MAP4K5	0.779196	-0.506242	4.04509	0.000113101	0.000310903	0.633698
GP6	0.69867	2.0218	4.04204	0.000114345	0.000313065	0.623336
CXCL1	0.646714	2.5352	4.04193	0.000114389	0.000313065	0.622973
MESD	0.562648	0.277652	4.03658	0.000116604	0.000318429	0.604808
CCL11	0.359711	0.480407	4.02176	0.000122955	0.000335039	0.554597
IL18BP	0.312425	-0.28473	4.01683	0.000125141	0.000340252	0.537916
MAP2K6	0.93564	2.59196	3.99959	0.00013308	0.000361053	0.479702
EFNA1	0.293787	-0.0361705	3.99399	0.000135762	0.00036753	0.460825
EIF4B	0.742007	-0.1196	3.98192	0.000141721	0.00038283	0.420195
TNXB	0.304605	0.0919989	3.97831	0.000143552	0.000386938	0.408055
L1CAM	0.421911	0.198957	3.97363	0.000145957	0.000392574	0.392341
PRDX6	0.487679	-0.512019	3.96205	0.000152073	0.000408145	0.35353
CTSO	0.357629	-0.0186068	3.96101	0.000152635	0.000408773	0.350045
TACC3	0.755163	1.18254	3.95947	0.000153473	0.000410137	0.344869
ST6GAL1	0.33395	-0.0804727	3.9561	0.000155318	0.00041418	0.333575
SCRN1	0.71731	-0.340702	3.9535	0.000156753	0.000416473	0.324878
TGFB1	0.379024	1.47854	3.95333	0.000156845	0.000416473	0.324327
ROBO2	0.26057	0.0118591	3.94797	0.000159848	0.000423546	0.306403
DRAXIN	0.48415	0.671044	3.94609	0.000160913	0.000425465	0.300125
DEFB4A_DEFB4B	1.02262	1.15939	3.93973	0.000164574	0.000434224	0.27887
ICAM1	0.297358	-0.0158909	3.93516	0.00016725	0.000440355	0.263629
TCN2	0.30893	-0.10253	3.92695	0.000172163	0.000452336	0.236279
CPA2	0.689885	-0.877436	3.91958	0.000176693	0.000463262	0.211752
ADA	0.320732	0.375692	3.91888	0.000177128	0.000463429	0.209429
ACTA2	0.370009	0.608142	3.91541	0.000179307	0.000467596	0.197885
CREG1	0.454807	0.468324	3.91515	0.00017947	0.000467596	0.197025
GPNMB	0.322178	-0.18201	3.89445	0.000193003	0.000501807	0.128396
ERBIN	0.81094	0.977277	3.88925	0.000196554	0.000509977	0.111191
TNFRSF14	0.324841	1.02156	3.88572	0.000198999	0.000515251	0.0995232
RSPO1	0.398022	1.43547	3.87989	0.000203104	0.000524394	0.0802604
HTRA2	0.411967	0.415038	3.87952	0.000203371	0.000524394	0.0790195
IL17A	0.844517	1.20437	3.87311	0.00020798	0.000535173	0.0578792
ACP5	0.362815	0.415572	3.86694	0.000212512	0.000545709	0.0375466
CX3CL1	0.354102	0.801778	3.8643	0.000214481	0.000549636	0.0288453
ITGAM	0.364	-0.29597	3.86032	0.000217483	0.000556186	0.0157393
CST3	0.322913	-0.136105	3.85954	0.000218071	0.000556549	0.0131945
HGS	0.672831	0.278327	3.85093	0.000224715	0.000572335	-0.0151034
CDH2	0.361043	0.0365307	3.84595	0.000228646	0.000581162	-0.0314541
DSG2	0.274994	0.847189	3.84279	0.000231175	0.000586395	-0.0418207
LAYN	0.348865	0.537298	3.8349	0.000237608	0.00060149	-0.067689
PCDH17	0.385122	0.124874	3.81951	0.000250641	0.000633198	-0.118001
IL1R1	0.268742	0.092375	3.81623	0.000253511	0.000639154	-0.128725
DRG2	0.389661	0.643952	3.81129	0.000257883	0.000648866	-0.14483
TNFRSF10A	0.31575	0.0891545	3.80797	0.000260863	0.000655045	-0.155652
CD164	0.310744	0.995339	3.80346	0.000264967	0.000664013	-0.170349
VWC2	0.500057	0.312125	3.7972	0.000270764	0.000677181	-0.190726
ADM	0.328607	0.6114	3.79634	0.000271566	0.000677829	-0.193511
PPIB	0.645111	1.70128	3.79116	0.000276467	0.000688685	-0.21035
CD14	0.443123	-0.455868	3.77405	0.000293252	0.000729041	-0.265817
EREG	0.859623	3.12811	3.76492	0.000302609	0.000750806	-0.295363
LILRB4	0.328938	1.41065	3.74565	0.000323289	0.000799395	-0.357528
CCL23	0.452466	0.381628	3.74549	0.000323473	0.000799395	-0.358064
GGH	0.410115	0.249785	3.74284	0.000326421	0.000805087	-0.366593
VWF	0.530616	1.48396	3.73253	0.000338138	0.00083234	-0.39974
GDF15	0.29818	0.0834011	3.72893	0.000342324	0.000840984	-0.411301
RARRES2	0.349207	-0.117072	3.72109	0.000351606	0.00086209	-0.436439
EDAR	0.692471	2.30732	3.70153	0.000375825	0.000919666	-0.499004
ACP6	0.397743	0.466499	3.70076	0.000376813	0.00092028	-0.50147
XG	0.308474	0.0571966	3.6966	0.000382184	0.000931573	-0.514756
TNFSF12	0.276619	1.34813	3.69524	0.000383946	0.000934043	-0.519075
DAG1	0.366649	1.24404	3.69349	0.000386235	0.000937784	-0.524655
PIK3IP1	0.266256	0.0798523	3.69015	0.000390646	0.000946653	-0.535316
HSPB1	0.766735	-0.506452	3.68514	0.000397343	0.000961015	-0.551269
ICA1	0.809633	1.02199	3.6753	0.00041081	0.000991666	-0.582548
ISM1	0.415032	0.334806	3.67338	0.000413491	0.000996209	-0.58865
DNPH1	0.461903	0.604098	3.6669	0.000422652	0.00101632	-0.609209
AARSD1	0.562519	1.16829	3.66586	0.000424131	0.00101791	-0.612485
GUSB	0.514095	0.674886	3.66142	0.000430555	0.00103135	-0.626584
HS6ST1	0.382403	0.313332	3.64436	0.000456044	0.00109031	-0.680513
AKT1S1	0.518289	1.35016	3.63882	0.000464628	0.00110871	-0.697992
ARSA	0.48609	0.633848	3.63133	0.000476476	0.00113481	-0.72159
STC1	0.565357	0.251455	3.6226	0.000490657	0.00116636	-0.749069
DIABLO	0.898849	-0.121741	3.61442	0.000504306	0.00119632	-0.774769
FSTL3	0.267285	0.0496659	3.6139	0.000505175	0.00119632	-0.776381
IQGAP2	0.684599	0.92159	3.61275	0.000507133	0.00119868	-0.780004
CXCL16	0.289549	-0.523739	3.61024	0.000511409	0.0012065	-0.787867
COL1A1	0.463661	-0.46831	3.60608	0.000518578	0.00122111	-0.800903
F2R	0.340746	-2.16801	3.60245	0.000524921	0.00123212	-0.812285
VNN2	0.495199	1.35365	3.60227	0.000525232	0.00123212	-0.812839
FCRLB	0.447293	1.13711	3.58852	0.000549898	0.00128757	-0.855796
CRHBP	0.274018	0.28359	3.58057	0.000564668	0.00131967	-0.880597
BIN2	0.760745	0.722873	3.56882	0.000587195	0.00136976	-0.91719
SIGLEC6	0.307413	0.277853	3.55987	0.000604912	0.00140845	-0.944988
SLITRK6	0.356278	0.274132	3.53336	0.000660384	0.00153475	-1.02699
COL4A1	0.381662	0.106297	3.53179	0.000663818	0.00153986	-1.03183
ISLR2	0.427018	0.578052	3.52968	0.000668474	0.00154778	-1.03836
F11R	0.449101	0.998206	3.526	0.000676632	0.00156377	-1.04969
ICAM3	0.260266	-0.094675	3.5147	0.000702302	0.0016201	-1.08446
BAX	1.08042	0.959802	3.50423	0.000726905	0.00167376	-1.1166
FCER2	0.511933	0.219182	3.50018	0.000736636	0.00169304	-1.12902
VCAN	0.375627	0.751892	3.49505	0.00074914	0.00171861	-1.14472
CETN2	0.746419	-1.02243	3.49355	0.000752838	0.00172393	-1.14932
CPVL	0.299722	0.426302	3.49273	0.000754876	0.00172543	-1.15184
CHI3L1	0.641824	0.193134	3.49185	0.000757059	0.00172726	-1.15453
IL1B	0.706019	-1.69175	3.4866	0.000770195	0.00175402	-1.17058
STK11	0.42272	-0.334075	3.48449	0.000775529	0.00176267	-1.17702
LAIR2	0.670015	0.702282	3.48398	0.000776817	0.00176267	-1.17856
ICAM2	0.352221	-0.242409	3.4827	0.000780091	0.00176688	-1.18249
CCN3	0.32314	-0.00774659	3.48	0.000787012	0.00177933	-1.19072
HMBS	0.552409	1.05394	3.47235	0.00080694	0.00182109	-1.21404
CD79B	0.402967	0.66921	3.46628	0.000823095	0.00185419	-1.23252
ANXA4	0.522134	-0.321126	3.46057	0.000838559	0.00188563	-1.24987
CALCOCO1	0.612162	1.67498	3.45832	0.000844729	0.00189608	-1.2567
IL12A_IL12B	0.755346	0.93455	3.45692	0.000848602	0.00190136	-1.26096
FCAR	0.425914	0.607098	3.45402	0.00085664	0.00191593	-1.26975
CDH6	0.370332	-0.257033	3.43225	0.000919453	0.00205273	-1.33565
SRC	0.711705	1.59541	3.41334	0.000977485	0.00217839	-1.39262
ANGPTL4	0.42269	0.137024	3.40348	0.00100908	0.00224479	-1.42221
FOXO1	0.66126	0.43075	3.4001	0.00102014	0.00226535	-1.43235
PLAU	0.361278	0.482222	3.39345	0.00104225	0.00231036	-1.45229
ATP6AP2	0.372265	-1.01607	3.38461	0.0010723	0.00237275	-1.47871
FUT3_FUT5	0.475701	-0.00161364	3.38338	0.00107654	0.00237791	-1.48238
VWA1	0.425786	0.111206	3.3785	0.00109355	0.00241122	-1.49695
CD109	0.357342	0.0378409	3.37056	0.00112177	0.00246908	-1.52062
LRRC25	0.333627	0.572588	3.36189	0.00115333	0.00253345	-1.54639
PTX3	0.389072	0.313283	3.3614	0.00115513	0.00253345	-1.54784
UXS1	0.611288	1.92946	3.36087	0.00115711	0.00253345	-1.54943
LILRA5	0.302866	-0.570428	3.359	0.00116406	0.00254422	-1.555
SIGLEC1	0.287978	-0.0863273	3.35767	0.00116901	0.00255057	-1.55894
CLEC14A	0.279051	-0.316703	3.35423	0.00118195	0.0025743	-1.56916
PLA2G10	0.557899	-0.397436	3.35157	0.00119202	0.0025917	-1.57703
SULT1A1	0.818786	1.28048	3.34976	0.00119891	0.00260216	-1.58238
BANK1	0.706374	2.38947	3.34758	0.00120729	0.00261579	-1.58885
ARHGEF12	0.743489	1.88949	3.34554	0.00121517	0.0026283	-1.59489
SERPINA9	0.550649	0.796297	3.34354	0.00122296	0.00263737	-1.60082
CDKN2D	1.0006	0.276642	3.34338	0.00122359	0.00263737	-1.60129
TCL1A	0.842263	0.273195	3.34001	0.0012368	0.00266126	-1.61126
RABEPK	0.614074	0.556233	3.3234	0.00130391	0.00280082	-1.66028
GRPEL1	0.533922	0.970651	3.31887	0.00132279	0.0028365	-1.67361
TNR	0.387887	0.442598	3.31549	0.00133707	0.00286219	-1.68356
TAFA5	0.320299	0.904553	3.31387	0.00134395	0.00287201	-1.68832
CASP2	0.654415	1.23389	3.30866	0.00136631	0.0029148	-1.70362
MANF	0.666447	1.93408	3.30559	0.00137964	0.00293494	-1.71262
B4GALT1	0.226107	0.104344	3.30541	0.00138046	0.00293494	-1.71316
SCARF2	0.251378	0.228066	3.29926	0.00140755	0.00298746	-1.73118
CD69	0.596227	1.13673	3.29539	0.00142489	0.00301912	-1.74252
DCBLD2	0.29539	0.615487	3.29278	0.00143666	0.0030389	-1.75014
ATP5IF1	0.635356	-0.665209	3.28438	0.00147527	0.00311529	-1.7747
IL12B	0.496063	0.489367	3.27764	0.00150693	0.00317678	-1.79436
TFF3	0.404982	0.241148	3.26984	0.00154433	0.00325013	-1.81705
SEMA4D	0.327392	1.36706	3.25869	0.00159936	0.00336027	-1.84945
CXCL9	0.580404	0.220874	3.25448	0.00162061	0.0033992	-1.86166
CTSD	0.388822	0.134023	3.25038	0.00164155	0.00343734	-1.87353
CD4	0.268204	0.644236	3.24104	0.00169021	0.0035333	-1.90054
PILRB	0.500525	-0.448208	3.23926	0.00169965	0.0035471	-1.90569
GPC1	0.213218	0.329597	3.23179	0.00173976	0.00362474	-1.92724
LGMN	0.318425	1.05321	3.2258	0.00177251	0.00368683	-1.94448
WIF1	0.329355	0.468026	3.21261	0.00184681	0.00383498	-1.9824
NELL2	0.25834	-0.107241	3.21186	0.0018511	0.00383749	-1.98454
CA13	0.640256	0.571047	3.20019	0.00191938	0.00397245	-2.01798
CASP10	0.916717	1.14857	3.19849	0.00192952	0.00398683	-2.02284
VASN	0.274283	-0.025783	3.19105	0.00197444	0.00407289	-2.04407
CRACR2A	0.813394	2.79081	3.18901	0.00198696	0.00408907	-2.04991
AXL	0.23646	0.0279432	3.1887	0.00198883	0.00408907	-2.05077
NUCB2	0.257558	0.589483	3.18544	0.00200896	0.00412366	-2.06006
CD2AP	0.419451	-0.123164	3.17386	0.0020821	0.00426676	-2.09303
NCR1	0.323149	0.0832943	3.1726	0.0020902	0.00427634	-2.09661
PDLIM7	0.88959	1.41317	3.16765	0.0021223	0.00433492	-2.11066
NT5C3A	0.724935	1.39548	3.16127	0.0021644	0.00441368	-2.12876
MYO9B	0.627294	1.06354	3.15958	0.00217563	0.00442934	-2.13353
TIMD4	0.377607	-0.347172	3.15763	0.00218871	0.00444872	-2.13905
SIAE	0.422898	2.11558	3.15631	0.00219759	0.0044595	-2.14278
MMP10	0.544418	1.09324	3.15485	0.00220752	0.00446576	-2.14693
GALNT3	0.392201	0.535524	3.1548	0.00220783	0.00446576	-2.14706
OMD	0.407185	0.480686	3.15282	0.00222128	0.00448569	-2.15266
CARHSP1	0.450301	0.291623	3.15088	0.00223455	0.00450521	-2.15814
TBC1D23	0.692774	1.81352	3.14805	0.00225402	0.00453712	-2.16613
MDK	0.321641	0.0446216	3.13663	0.00233427	0.0046911	-2.19834
LHPP	0.451497	0.618756	3.11876	0.00246515	0.00494615	-2.24853
SPP1	0.365259	0.901766	3.11793	0.00247142	0.00495077	-2.25086
CA2	0.524044	0.966526	3.11222	0.00251472	0.00502944	-2.26683
CNST	0.456502	-0.834373	3.10692	0.0025556	0.00510301	-2.28165
DDAH1	0.341471	0.245851	3.1022	0.00259254	0.00516852	-2.29485
YES1	0.558418	2.08844	3.10154	0.00259775	0.00517064	-2.29669
MVK	0.715891	2.07148	3.09444	0.00265431	0.0052748	-2.31648
KLK14	0.484643	0.153581	3.09384	0.00265909	0.00527591	-2.31813
GNLY	0.373189	-0.538601	3.09227	0.00267183	0.00529277	-2.32252
GDF2	0.298199	-1.33334	3.09128	0.00267983	0.00530019	-2.32527
CD33	0.408466	-0.638956	3.08672	0.00271709	0.00536539	-2.33795
VCAM1	0.238248	0.246607	3.08228	0.00275381	0.00542931	-2.35028
SLC27A4	0.666379	0.913367	3.07409	0.00282285	0.00555665	-2.37301
TNFSF10	0.226866	0.743024	3.06974	0.00286011	0.00562114	-2.38504
EBI3_IL27	0.312835	0.187772	3.0685	0.00287086	0.00563338	-2.38848
TNFSF11	0.524342	0.973559	3.06701	0.00288371	0.00564972	-2.39258
GSTP1	0.723171	0.0202534	3.05649	0.00297652	0.00582242	-2.42164
DNAJB8	0.442668	0.689087	3.05547	0.00298566	0.00583115	-2.42445
MAP3K5	0.840564	2.39211	3.05145	0.00302196	0.00588259	-2.43553
PTS	0.550107	1.6146	3.05142	0.00302223	0.00588259	-2.43561
VEGFA	0.556672	1.86295	3.05099	0.00302614	0.00588259	-2.4368
NOTCH3	0.28227	0.175798	3.04968	0.00303805	0.00589656	-2.4404
ALDH3A1	0.590877	1.22818	3.04632	0.00306885	0.00594709	-2.44964
CA9	0.328961	0.154083	3.03321	0.00319179	0.00617574	-2.48563
LILRB1	0.25263	-0.472426	3.03152	0.003208	0.00619751	-2.49028
HAVCR2	0.293704	0.041533	3.03065	0.00321632	0.00620397	-2.49265
CEACAM21	0.363613	-0.902873	3.02885	0.0032337	0.00622786	-2.49758
SMOC1	0.30364	0.951339	3.02552	0.00326603	0.00628043	-2.50669
CBLIF	0.465777	-0.472031	3.02472	0.00327384	0.00628577	-2.50888
PAMR1	0.25178	-0.22395	3.02142	0.00330631	0.00633837	-2.51792
CLEC1B	0.50865	2.72194	3.02046	0.00331576	0.00634673	-2.52053
MATN3	0.254385	1.19739	3.01872	0.00333301	0.00636997	-2.52528
GP1BA	0.269766	0.399935	3.00592	0.00346247	0.00660728	-2.56015
CCL20	0.801113	0.101925	2.9992	0.0035324	0.00673043	-2.57844
CLEC10A	0.362504	0.280556	2.98959	0.0036345	0.00691441	-2.60449
TNFRSF12A	0.288371	0.404206	2.98564	0.00367727	0.00698514	-2.61519
ADGRE2	0.229775	-0.0572886	2.97283	0.00381926	0.00724382	-2.6498
CCL4	0.467862	1.7813	2.96995	0.00385189	0.00729205	-2.65757
CTSC	0.230116	0.226257	2.96955	0.00385637	0.00729205	-2.65863
PAPPA	0.499623	-0.0576818	2.96792	0.00387501	0.00731621	-2.66303
SORD	0.843502	-2.35588	2.96134	0.00395083	0.00744809	-2.68072
CRNN	0.413862	-0.123549	2.95567	0.00401737	0.00756212	-2.69597
IL15	0.238698	0.526211	2.95397	0.00403746	0.00758847	-2.70052
CST6	0.381748	0.374625	2.95255	0.00405434	0.00760875	-2.70433
SCARA5	0.313469	0.216591	2.94422	0.0041547	0.00778538	-2.72663
PDCD1LG2	0.257676	0.104043	2.93871	0.00422233	0.00790026	-2.74135
PRKAR1A	0.656429	-0.118976	2.91634	0.00450757	0.00842133	-2.80092
CXCL11	0.714594	0.690426	2.91508	0.00452428	0.00843991	-2.80429
CD38	0.277206	1.05719	2.90705	0.00463121	0.0086265	-2.82556
CD276	0.290978	0.325307	2.90506	0.00465817	0.00866377	-2.83084
LY75	0.354522	0.540885	2.90376	0.00467579	0.0086836	-2.83428
MFAP5	0.363166	0.124057	2.89922	0.00473781	0.00878571	-2.84627
CRIP2	0.314124	2.24219	2.89421	0.0048072	0.00889805	-2.8595
SERPINE1	0.38975	2.39934	2.89382	0.00481265	0.00889805	-2.86053
NUDT2	0.448426	-0.234969	2.8925	0.0048311	0.00891896	-2.86401
NRP1	0.236661	0.148782	2.88468	0.00494173	0.00910972	-2.88459
FGF23	0.500245	-1.54442	2.87249	0.00511898	0.00942255	-2.91662
PDGFRB	0.303459	0.0318364	2.86451	0.00523813	0.00962767	-2.93752
SEZ6L	0.251301	0.752535	2.85789	0.00533883	0.00979833	-2.95481
DPP7	0.535765	2.09384	2.84585	0.00552674	0.0101283	-2.98621
ACY1	0.470986	1.09294	2.83845	0.00564515	0.0103301	-3.00543
FURIN	0.263773	0.486332	2.8314	0.0057601	0.010525	-3.02371
PILRA	0.317598	-0.293348	2.82854	0.00580741	0.010596	-3.03113
MGLL	0.410548	0.276901	2.82745	0.00582553	0.0106135	-3.03395
IL12RB1	0.366712	0.737408	2.82606	0.00584869	0.0106402	-3.03754
STC2	0.242713	0.570265	2.81594	0.00601979	0.0109355	-3.06367
SLC39A14	0.299151	0.904182	2.81452	0.0060442	0.0109639	-3.06733
FUCA1	0.261827	0.195109	2.813	0.00607043	0.0109955	-3.07125
CCL3	0.593469	-0.34865	2.81232	0.00608211	0.0110007	-3.07299
B4GAT1	0.219565	0.0396159	2.81155	0.00609554	0.011009	-3.07499
RNASE3	1.4729	4.35194	2.8058	0.00619587	0.0111741	-3.08977
ANGPTL3	0.266977	0.0565443	2.80425	0.00622332	0.0112074	-3.09377
CDC27	0.624359	1.92988	2.79757	0.00634235	0.0114053	-3.11092
LAMA4	0.202315	0.433919	2.79566	0.00637687	0.0114508	-3.11583
GCNT1	0.259113	0.752425	2.79513	0.0063863	0.0114513	-3.11716
FCGR2A	0.243052	0.384198	2.78691	0.0065367	0.0117042	-3.13822
ANPEP	0.214453	0.172341	2.78554	0.00656216	0.0117329	-3.14173
ITM2A	0.427035	2.82215	2.78445	0.00658234	0.0117522	-3.14451
FCRL5	0.404657	0.139685	2.76545	0.00694451	0.0123811	-3.1929
TIMP4	0.220452	0.00857045	2.76143	0.00702354	0.0125041	-3.20312
PVR	0.25253	0.245965	2.7463	0.007328	0.0130276	-3.24141
GFER	0.360085	0.799595	2.73969	0.00746478	0.0132519	-3.25809
STX16	0.857733	-0.809903	2.73355	0.00759396	0.013462	-3.27355
SKAP2	0.642449	1.81871	2.72962	0.00767774	0.0135912	-3.28344
ADAM23	0.257145	-0.00777045	2.72071	0.00787074	0.0139131	-3.30581
CCN5	0.274119	-0.39554	2.71734	0.00794483	0.0140243	-3.31424
IL1RAP	0.233773	0.385369	2.7162	0.00797002	0.0140488	-3.31709
BLVRB	0.309275	0.564627	2.70935	0.00812296	0.0142983	-3.3342
REN	0.399442	-0.477074	2.70437	0.00823599	0.0144768	-3.34664
SKAP1	0.436414	-0.99553	2.70019	0.0083318	0.0146246	-3.35704
SLAMF8	0.29166	0.51079	2.69427	0.00846937	0.0148452	-3.37177
CD302	0.214407	0.811393	2.68969	0.00857743	0.0150135	-3.38316
ANGPTL2	0.327455	0.114239	2.66838	0.00909563	0.0158801	-3.43585
FABP5	1.05352	1.0642	2.66829	0.00909796	0.0158801	-3.43608
CHAC2	0.493345	0.974108	2.66689	0.00913314	0.0159124	-3.43955
ENPP7	0.589284	0.495615	2.66653	0.00914199	0.0159124	-3.44041
SOD1	0.394484	0.798707	2.66583	0.00915967	0.015921	-3.44215
AGRN	0.204334	-0.0605875	2.65967	0.00931569	0.0161697	-3.4573
EPHA1	0.212914	0.264419	2.65754	0.00937031	0.0162419	-3.46255
FCRL1	0.365791	0.0687239	2.6541	0.00945887	0.0163726	-3.47098
FAM3B	0.20421	-0.0792432	2.64625	0.00966408	0.0167047	-3.49022
CCL19	0.728312	0.673339	2.64167	0.00978561	0.0168913	-3.50142
ADA2	0.289958	0.130799	2.6343	0.00998418	0.0172103	-3.51942
VPS37A	0.310641	-0.204641	2.60834	0.0107129	0.0184409	-3.58245
BTC	0.57751	-0.116164	2.59924	0.0109795	0.0188738	-3.60442
SDC4	0.42663	1.48014	2.5923	0.011187	0.0192041	-3.62114
CD200	0.1966	0.144523	2.58403	0.0114386	0.019609	-3.64099
QPCT	0.335769	-0.310781	2.58214	0.0114969	0.0196819	-3.64553
CD34	0.180165	-0.11449	2.56141	0.0121533	0.0207772	-3.69505
DKK3	0.223084	-0.133435	2.55155	0.0124775	0.0213022	-3.71849
FOLR2	0.182355	0.0235591	2.54664	0.0126416	0.0215529	-3.73012
BCAM	0.170379	-0.0326568	2.53863	0.0129139	0.0219709	-3.74909
TBC1D17	0.315735	1.34564	2.53839	0.012922	0.0219709	-3.74965
CD177	0.51883	0.930776	2.53767	0.0129466	0.0219828	-3.75134
PKLR	0.366505	1.56894	2.53278	0.0131158	0.0222399	-3.76289
ITGB5	0.202183	-1.15193	2.52923	0.0132397	0.0224195	-3.77125
ROR1	0.245073	-0.235662	2.52854	0.013264	0.0224245	-3.77288
AKT3	0.512245	1.37712	2.52813	0.0132786	0.0224245	-3.77385
CST7	0.415786	1.43201	2.51876	0.0136117	0.0229559	-3.79587
IFNG	0.597376	0.129625	2.51496	0.013749	0.0231561	-3.80478
SEZ6L2	0.255664	0.483722	2.50578	0.0140857	0.0236913	-3.82626
F9	0.186481	-0.262265	2.49535	0.0144771	0.0243168	-3.85057
NID2	0.475673	2.44063	2.49385	0.0145344	0.0243802	-3.85407
MAX	0.570225	0.0387159	2.48832	0.0147466	0.024703	-3.86692
NTproBNP	0.608521	-1.21134	2.47939	0.0150951	0.0252529	-3.88761
TNF	0.462217	0.928292	2.46921	0.0155017	0.0258985	-3.91114
TFPI2	0.255658	-0.593091	2.46104	0.0158352	0.0264203	-3.92997
LAT	0.338545	1.85404	2.45422	0.0161183	0.0268566	-3.94564
SUMF2	0.278704	0.75171	2.4489	0.016342	0.0271931	-3.95782
HPGDS	0.247503	0.766981	2.44571	0.0164779	0.0273828	-3.96514
FLT4	0.278552	0.342928	2.43786	0.0168158	0.0279071	-3.98306
METAP1D	0.408996	0.223335	2.4347	0.0169535	0.0280982	-3.99025
EGF	0.584703	3.55134	2.43367	0.0169989	0.0281361	-3.99262
ASGR1	0.339649	0.294105	2.43196	0.0170742	0.0282164	-3.99651
KIR3DL1	1.12993	-0.847307	2.43154	0.0170926	0.0282164	-3.99747
IFNGR1	0.226889	0.1469	2.42902	0.0172039	0.0283625	-4.00319
GZMB	0.42878	-0.0141011	2.42813	0.0172435	0.0283903	-4.00522
MZB1	0.364142	-0.102303	2.42159	0.0175361	0.028834	-4.02005
IL17RA	0.216566	0.249166	2.40891	0.0181167	0.0297119	-4.04875
CLIP2	0.512552	0.163953	2.40889	0.0181176	0.0297119	-4.0488
CDH1	0.27252	0.642286	2.40109	0.0184833	0.0302718	-4.06639
CXCL6	0.417455	1.50944	2.40021	0.0185248	0.0303001	-4.06837
NTRK2	0.19131	-0.42342	2.39895	0.0185848	0.0303483	-4.07121
TFF1	0.401336	-0.778218	2.39856	0.0186029	0.0303483	-4.07207
CD28	0.223186	0.912609	2.39665	0.0186941	0.0304572	-4.07637
SCG3	0.199614	0.717943	2.3925	0.0188931	0.0307413	-4.08568
CPXM1	0.410612	3.7675	2.39197	0.0189187	0.0307429	-4.08687
GOLM2	0.184759	0.503545	2.38478	0.0192688	0.031271	-4.10299
CA3	0.291987	-0.163418	2.38057	0.0194763	0.0315668	-4.11241
LILRB5	0.271123	0.456915	2.36546	0.0202376	0.0327581	-4.14607
GLB1	0.37562	1.68522	2.36316	0.0203557	0.0329066	-4.15117
KLK4	0.390772	-0.0133557	2.36116	0.0204589	0.0330307	-4.15561
AHSP	0.479251	0.516751	2.36064	0.0204861	0.0330319	-4.15678
CBLN4	-0.223278	0.0901886	-2.35628	0.0207129	0.0333256	-4.16643
PDGFA	0.458269	3.36237	2.35611	0.0207217	0.0333256	-4.1668
TPMT	0.465812	0.444301	2.35524	0.0207677	0.0333565	-4.16874
PRTG	0.169929	0.328564	2.35385	0.0208404	0.0334303	-4.17181
LBP	0.372725	-0.494437	2.3517	0.0209536	0.0335689	-4.17656
ITGA5	0.196437	-0.98753	2.35011	0.021038	0.0336608	-4.18008
CD200R1	0.323733	0.623097	2.34871	0.0211125	0.0337128	-4.18317
DPT	0.235423	-0.51894	2.34848	0.0211245	0.0337128	-4.18367
SCGN	0.382725	0.776106	2.34651	0.0212297	0.0338374	-4.18803
INHBC	0.253735	0.0603148	2.34313	0.021411	0.0340829	-4.19547
CGREF1	0.243767	-0.510383	2.34014	0.0215726	0.0342963	-4.20205
MMP3	0.262128	2.112	2.33603	0.0217966	0.0346083	-4.2111
GUCA2A	0.200437	-0.125428	2.3267	0.0223129	0.0353831	-4.23158
CCN2	0.331971	2.71518	2.31555	0.0229435	0.0363368	-4.25593
PLXNA4	0.327987	1.79383	2.31189	0.0231538	0.0366235	-4.2639
FAP	0.186085	-0.117481	2.30775	0.0233942	0.0369569	-4.27292
ALDH1A1	0.41194	0.825899	2.301	0.0237901	0.0375349	-4.28757
PVALB	0.486215	1.35156	2.29994	0.0238532	0.0375868	-4.28987
MMP13	0.590851	2.28768	2.2931	0.0242617	0.0381824	-4.30468
MPIG6B	0.42116	2.6401	2.28852	0.0245385	0.0385693	-4.31457
AMFR	0.31976	0.263434	2.28504	0.0247507	0.0388539	-4.32207
PPME1	0.43654	1.09802	2.27293	0.0255021	0.0399832	-4.34811
CXCL5	0.505259	2.81921	2.26947	0.0257205	0.040275	-4.35553
STX6	0.595768	2.21441	2.26333	0.0261117	0.0408363	-4.36865
NPPC	0.252989	1.65859	2.2587	0.0264104	0.0412518	-4.37854
IL7	0.418683	3.76725	2.25741	0.0264947	0.0413317	-4.38131
SPARCL1	0.17222	0.475455	2.25541	0.0266249	0.0414829	-4.38556
MB	0.248296	-0.35403	2.24877	0.0270616	0.0421109	-4.39969
C19orf12	0.609282	1.03109	2.24709	0.0271728	0.0422312	-4.40325
CCL28	0.437644	0.804465	2.24484	0.027323	0.0424119	-4.40804
CNTN1	0.186375	-0.081608	2.24351	0.0274115	0.0424964	-4.41084
PLA2G2A	0.603787	-1.80574	2.23819	0.0277705	0.0429995	-4.42213
CCL14	0.199656	0.725416	2.23552	0.0279516	0.0432263	-4.42776
CALB2	0.404381	-0.700431	2.23211	0.0281846	0.0435326	-4.43496
HBQ1	0.469078	0.312251	2.22644	0.0285765	0.0440834	-4.44692
HSPG2	0.165869	0.0604136	2.22562	0.0286338	0.0441172	-4.44866
SLAMF6	0.321198	1.02794	2.21917	0.0290856	0.0447581	-4.46221
PADI2	0.85808	-1.20708	2.21851	0.029132	0.0447743	-4.46359
WFIKKN2	0.187513	0.390959	2.19812	0.0306042	0.0469791	-4.50622
CCL16	0.286703	-0.971148	2.19387	0.0309191	0.0474042	-4.51506
LEPR	0.187094	-0.0184205	2.18971	0.0312305	0.0478229	-4.52371
GCG	0.811968	-0.453093	2.18735	0.0314077	0.0480354	-4.52859
FETUB	0.240377	0.339818	2.17935	0.0320167	0.0489068	-4.54515
PSG1	0.382737	0.282406	2.17793	0.032126	0.0490138	-4.54809
GFRA3	0.178833	0.305449	2.16864	0.0328479	0.0500539	-4.56723
CXCL3	0.362837	2.32689	2.16101	0.0334517	0.0509118	-4.58291
IGFBP6	0.167732	-0.0595239	2.1601	0.0335239	0.0509596	-4.58477
FLT3LG	0.24659	0.387798	2.15644	0.0338176	0.0513435	-4.59227
TMPRSS15	0.488487	-0.577417	2.1447	0.0347736	0.0527308	-4.61623
IL18R1	0.153067	0.113508	2.13582	0.0355132	0.0537869	-4.6343
BCAN	0.204833	0.525674	2.12085	0.0367892	0.055652	-4.66456
IFNLR1	0.169031	0.103908	2.11888	0.0369601	0.0558428	-4.66853
CD84	0.180381	1.54912	2.1127	0.0375009	0.0565722	-4.68097
S100A16	0.403391	0.949872	2.11233	0.0375335	0.0565722	-4.68171
CPB1	0.310879	-0.608403	2.10703	0.0380035	0.0572115	-4.69236
HLA-DRA	0.344531	0.0833568	2.10531	0.0381563	0.0573724	-4.69579
IGFBP1	0.611039	1.15989	2.10418	0.0382573	0.057455	-4.69805
COMP	0.200451	0.185534	2.10139	0.038508	0.057762	-4.70364
ANGPT2	0.20285	0.0672557	2.0965	0.0389513	0.0583568	-4.71342
GMPR	0.303958	0.291276	2.08788	0.0397418	0.0594697	-4.73057
CD300LG	0.169066	-0.0503443	2.08335	0.0401631	0.0600282	-4.73957
KIRREL2	0.268216	0.390405	2.07988	0.0404887	0.0604424	-4.74646
MILR1	0.379023	0.985748	2.07388	0.0410565	0.0612168	-4.75833
TFF2	0.262313	-0.137493	2.07312	0.0411287	0.0612513	-4.75983
SMPD1	0.248221	0.159411	2.07096	0.0413348	0.0614849	-4.76409
FCRL3	-0.412624	0.744277	-2.05713	0.0426783	0.0634078	-4.79131
XCL1	0.407158	0.950986	2.0512	0.0432651	0.0642031	-4.80292
HSPB6	0.177922	0.396288	2.04921	0.0434642	0.064422	-4.80682
NCAN	0.226711	0.579688	2.04714	0.0436713	0.0646522	-4.81086
MMP7	0.160393	3.78699	2.04124	0.0442668	0.0654561	-4.82236
DKK1	0.30266	2.86807	2.03766	0.044632	0.065918	-4.82933
DAPP1	0.60454	-0.955387	2.03336	0.0450739	0.066492	-4.83769
SSC4D	-0.600154	-1.61423	-2.03054	0.0453657	0.0668325	-4.84316
JUN	0.377246	0.354389	2.03009	0.0454118	0.0668325	-4.84403
CPA1	0.32153	0.0374557	2.02634	0.0458028	0.0673011	-4.85129
THPO	0.252809	1.92442	2.026	0.0458381	0.0673011	-4.85194
PLAT	0.301968	0.531084	2.0166	0.0468309	0.0686779	-4.87009
P4HB	0.20609	0.381014	2.01249	0.0472715	0.0692428	-4.87801
RSPO3	0.188575	0.490758	2.00009	0.0486196	0.071134	-4.90178
BAIAP2	0.381638	1.07604	1.99743	0.0489137	0.0714804	-4.90687
APP	0.320989	2.71059	1.99484	0.0492003	0.0718151	-4.9118
SLAMF7	0.286517	0.463885	1.99284	0.0494228	0.0720557	-4.91561
CD207	0.219289	0.141686	1.98182	0.0506666	0.0737829	-4.93657
ADGRG1	0.247075	0.113775	1.97837	0.0510616	0.0742715	-4.94311
CTSH	0.328817	-0.42843	1.97033	0.0519917	0.0755362	-4.95831
AFP	0.33161	0.14655	1.96729	0.0523459	0.0759625	-4.96402
IL4R	0.195951	1.18064	1.96201	0.0529682	0.0767762	-4.97395
CNPY2	0.422322	0.0753977	1.9607	0.0531235	0.0768729	-4.97642
TNFRSF13B	0.190458	-0.00712045	1.96015	0.0531887	0.0768729	-4.97745
PRSS2	0.237925	-0.257477	1.95989	0.0532197	0.0768729	-4.97794
CDH5	0.186551	-0.198882	1.95832	0.0534074	0.0770549	-4.98089
CKMT1A_CKMT1B	0.489637	0.868128	1.95533	0.0537647	0.0773975	-4.98649
AGR2	0.682301	0.824248	1.95529	0.0537689	0.0773975	-4.98656
TSHB	0.394993	-2.82878	1.95452	0.0538613	0.0774411	-4.988
TREM2	0.212682	-0.0926068	1.94019	0.0556062	0.0798579	-5.01475
SMOC2	0.222441	0.107872	1.92586	0.0573979	0.0823363	-5.0413
IL17RB	0.298541	0.788851	1.92286	0.0577803	0.0827897	-5.04685
CHRDL2	0.325169	0.244867	1.9214	0.0579666	0.0829424	-5.04954
HSD11B1	0.204967	0.408363	1.92098	0.0580198	0.0829424	-5.05031
LY96	0.192979	0.088542	1.91999	0.058147	0.0830292	-5.05214
ATXN10	0.406094	0.232558	1.91542	0.0587347	0.0837254	-5.06054
SCG2	0.200163	0.240793	1.91516	0.0587688	0.0837254	-5.06103
CRLF1	0.154985	0.0141943	1.90979	0.059466	0.0846221	-5.07087
RTN4R	0.155243	0.357802	1.90889	0.0595832	0.0846923	-5.07252
TNFRSF11B	0.129031	-0.0589841	1.90031	0.0607148	0.0862025	-5.08821
ADGRG2	0.158879	-0.0261955	1.89703	0.0611524	0.0867252	-5.09419
ANKRD54	0.404623	1.10596	1.89625	0.0612574	0.0867756	-5.09562
GH1	1.04575	-0.0782159	1.88417	0.062893	0.0889915	-5.11755
AKR1C4	0.464841	-0.164662	1.88057	0.063387	0.0895888	-5.12405
PTGDS	0.151965	-0.109433	1.86434	0.0656576	0.0926931	-5.15327
SSC5D	0.263375	-0.322875	1.86188	0.0660069	0.0930809	-5.15767
OPTC	0.236528	0.115419	1.8499	0.0677341	0.0954088	-5.17907
IL13RA1	0.146026	-0.0352114	1.84727	0.0681186	0.0958422	-5.18375
VEGFC	0.231877	3.00582	1.84487	0.0684704	0.0962287	-5.18801
CXCL12	0.200512	1.6396	1.83868	0.069385	0.0974044	-5.19897
PLA2G7	0.244228	0.0616125	1.83776	0.0695216	0.0974864	-5.2006
ESM1	0.175569	0.590077	1.83285	0.0702559	0.0983442	-5.20927
OBP2B	0.40284	0.759515	1.83262	0.0702909	0.0983442	-5.20968
SIRPA	0.352944	-0.570117	1.83027	0.0706446	0.0987284	-5.21383
NRCAM	0.160962	-0.172782	1.82685	0.0711626	0.0993411	-5.21985
CD209	0.207834	0.100177	1.82608	0.0712801	0.0993939	-5.22121
LEFTY2	0.266905	0.58681	1.81959	0.0722729	0.100666	-5.23261
MYOC	0.265931	-0.472361	1.81861	0.0724239	0.100764	-5.23433
TIMP3	0.646691	4.04237	1.81637	0.0727695	0.101132	-5.23825
CLPS	-0.323961	-0.0378352	-1.81525	0.072942	0.101247	-5.2402
CD40LG	0.376331	3.82008	1.81478	0.0730148	0.101247	-5.24102
BMP6	0.188707	0.890344	1.79892	0.0755097	0.104591	-5.26864
CCS	0.237058	0.310784	1.78518	0.077728	0.107544	-5.29239
KRT18	0.439931	0.47984	1.77901	0.0787425	0.108827	-5.30301
PTPRM	0.146436	0.295378	1.77706	0.0790647	0.109151	-5.30635
CCL24	0.256993	0.339763	1.77252	0.0798206	0.110073	-5.31413
CLEC4A	0.134653	0.593025	1.77127	0.0800299	0.11024	-5.31627
KLK1	0.490514	-1.09623	1.76827	0.0805328	0.11081	-5.32139
KLRB1	0.154341	0.157247	1.76492	0.0810975	0.111464	-5.3271
NPTXR	0.19244	-0.0526182	1.76235	0.0815344	0.111942	-5.33149
SH2B3	0.613028	-1.51894	1.75792	0.0822893	0.112854	-5.33901
CCN1	0.29673	1.14011	1.75508	0.0827775	0.113399	-5.34383
NEFL	0.268013	0.45181	1.74706	0.0841667	0.115108	-5.35739
CHGB	0.209335	0.152858	1.74682	0.0842094	0.115108	-5.3578
MUC13	0.284742	-0.32175	1.74538	0.0844616	0.115235	-5.36024
CCL15	0.273081	-0.188465	1.74481	0.0845611	0.115235	-5.36119
ECE1	0.211993	0.684601	1.7447	0.0845797	0.115235	-5.36137
CHRDL1	0.152247	0.190674	1.73955	0.0854867	0.116344	-5.37005
CD22	0.22509	0.00453295	1.73631	0.0860605	0.116997	-5.37549
DECR1	0.297752	1.11221	1.7332	0.0866147	0.117623	-5.3807
TYRO3	0.152143	-0.197872	1.732	0.0868299	0.117787	-5.38272
SLIT2	0.269942	0.442191	1.72556	0.0879893	0.11923	-5.39349
SSB	0.32847	0.384777	1.72489	0.0881103	0.119264	-5.3946
GZMH	0.315363	-0.0843239	1.72308	0.0884385	0.119579	-5.39762
HS3ST3B1	0.1498	1.19772	1.71665	0.0896132	0.120931	-5.40831
EPO	0.397206	0.154364	1.71655	0.0896322	0.120931	-5.40848
GSTA1	0.541513	-0.0385148	1.70883	0.0910594	0.122724	-5.42127
NTF4	0.341543	0.343089	1.69615	0.0934449	0.125803	-5.44216
MEGF9	0.12612	-0.221959	1.69012	0.0945964	0.127216	-5.45204
ATG4A	0.269639	1.31411	1.68663	0.0952684	0.127878	-5.45775
MLN	0.333257	1.32678	1.6865	0.0952935	0.127878	-5.45796
SFRP1	0.295731	-0.971061	1.68596	0.0953978	0.12788	-5.45884
MAEA	0.417386	0.913928	1.68325	0.0959232	0.128446	-5.46326
KEL	0.184758	0.239047	1.67641	0.0972602	0.130097	-5.4744
C2	0.140678	-0.601027	1.67167	0.0981935	0.131205	-5.48208
VTCN1	0.269879	-0.149799	1.65721	0.101091	0.134932	-5.50541
AMIGO2	0.114124	0.787233	1.65489	0.101563	0.135417	-5.50915
MICB_MICA	1.24991	-0.474705	1.63978	0.104674	0.139353	-5.53328
JCHAIN	0.197562	0.31669	1.63947	0.104738	0.139353	-5.53377
LXN	0.142795	-0.205672	1.63783	0.10508	0.139659	-5.53638
PCOLCE	0.163434	-0.276014	1.63405	0.105873	0.140563	-5.54238
PDGFB	0.321153	3.82902	1.62843	0.107063	0.141992	-5.55129
GFAP	0.220794	0.534944	1.60913	0.111223	0.147352	-5.58161
LDLR	0.22357	0.0507023	1.59522	0.1143	0.151269	-5.60326
ADAMTS15	0.202479	1.16543	1.5916	0.115114	0.152184	-5.60887
IFNGR2	0.278254	0.441386	1.58949	0.115588	0.15265	-5.61212
PLTP	0.160154	-0.187535	1.58751	0.116037	0.15308	-5.61519
FCRL2	0.191962	0.024625	1.57998	0.117751	0.15508	-5.62677
BMP4	0.129844	-3.46117	1.57977	0.117801	0.15508	-5.62711
SNCG	0.227011	0.360535	1.57851	0.11809	0.155296	-5.62904
FCGR3B	0.217441	-0.160745	1.57201	0.119589	0.157102	-5.63899
BCL2L11	0.125624	1.50946	1.57089	0.11985	0.15728	-5.64071
SEMA4C	0.136177	0.744005	1.55812	0.122848	0.161044	-5.66015
CXADR	0.211629	0.79892	1.55681	0.123157	0.16128	-5.66212
HBEGF	0.300178	2.61224	1.53228	0.129094	0.168878	-5.69901
ADAM22	0.152026	0.0616227	1.5304	0.129557	0.169175	-5.70181
STK24	0.259788	0.399184	1.53026	0.129592	0.169175	-5.70202
NOS1	0.222368	0.22635	1.52784	0.130192	0.169647	-5.70563
FOLR1	0.158258	-0.503493	1.5277	0.130226	0.169647	-5.70583
CPM	0.138437	0.179461	1.52529	0.130825	0.17025	-5.70942
SERPINA12	-0.629745	-3.63509	-1.52463	0.13099	0.170288	-5.7104
TPPP3	0.325772	1.49893	1.52225	0.131584	0.170882	-5.71393
CELA3A	0.260183	-0.392428	1.51426	0.133596	0.173314	-5.72575
PRSS8	0.172499	0.188885	1.51029	0.134606	0.174442	-5.73161
MSTN	-0.234742	0.23513	-1.50672	0.135516	0.175439	-5.73685
IDUA	0.150232	-0.334566	1.50602	0.135696	0.17549	-5.73788
ADH4	0.381379	0.761068	1.50459	0.136063	0.175783	-5.73998
CALCA	0.215933	0.0182045	1.49785	0.137804	0.177848	-5.74985
CA1	0.302603	0.788182	1.49697	0.138031	0.177957	-5.75112
NOMO1	0.157427	0.0133489	1.48467	0.141257	0.181928	-5.76901
CD160	0.152278	0.282864	1.47789	0.14306	0.184061	-5.77881
LILRA2	0.358692	-0.601367	1.4749	0.143862	0.184902	-5.78312
LRRN1	-0.155946	0.190016	-1.47073	0.144984	0.186152	-5.78912
MCAM	0.132338	-0.0637125	1.4696	0.145288	0.186351	-5.79073
IL34	0.232584	1.02384	1.45653	0.148857	0.190733	-5.8094
CNTN2	0.160394	0.450764	1.44705	0.151488	0.193904	-5.82284
GSTA3	0.497577	0.391516	1.4442	0.152286	0.194727	-5.82687
LEP	-0.440207	-2.14758	-1.44073	0.153261	0.195772	-5.83175
AKR1B1	0.446183	0.918493	1.43214	0.155699	0.198684	-5.84382
FUT8	0.204624	2.05284	1.42638	0.15735	0.200585	-5.85186
NAAA	0.229837	0.205251	1.42227	0.158535	0.20189	-5.85758
OGN	0.156972	-0.161713	1.4193	0.159395	0.202778	-5.8617
CCL21	0.145881	0.80156	1.41501	0.160648	0.204164	-5.86766
SUSD1	0.202776	0.332373	1.40764	0.162812	0.206703	-5.87782
ART3	0.138946	0.152618	1.40382	0.163943	0.207927	-5.88307
TXNDC15	0.129069	0.636153	1.39547	0.166438	0.210878	-5.89451
FABP6	-0.26911	1.10407	-1.38609	0.169273	0.214252	-5.90727
REG4	0.144519	-0.287055	1.37983	0.171187	0.216307	-5.91575
AGRP	0.219723	-0.440741	1.37965	0.171243	0.216307	-5.91599
ITGA11	-0.149356	-1.16288	-1.36797	0.174854	0.220645	-5.93169
MIA	0.13306	0.293689	1.35854	0.177816	0.224155	-5.94428
C1QTNF1	0.158345	-0.0750898	1.35624	0.178544	0.224846	-5.94734
FABP4	0.190267	-0.31204	1.35294	0.17959	0.225936	-5.95172
TIE1	0.135769	0.0737625	1.35125	0.180131	0.226225	-5.95396
MERTK	0.111885	0.635189	1.35083	0.180263	0.226225	-5.95452
CNPY4	0.163417	0.57425	1.35052	0.180364	0.226225	-5.95493
NXPH1	0.185609	-0.0630659	1.34582	0.181867	0.227882	-5.96113
VEGFD	0.105935	-0.237712	1.34341	0.182644	0.228434	-5.96431
PPY	0.339745	-0.801069	1.34293	0.182799	0.228434	-5.96495
PSPN	-0.402132	-0.558778	-1.34275	0.182857	0.228434	-5.96518
COL9A1	0.204319	-0.0664568	1.33792	0.18442	0.230156	-5.97152
RBP5	0.228398	0.554302	1.33118	0.186618	0.232667	-5.98034
IGF2R	0.121528	-0.246126	1.32911	0.187298	0.233244	-5.98304
FGF21	0.545159	-0.37605	1.32863	0.187455	0.233244	-5.98366
PRL	0.258512	0.181707	1.32746	0.187841	0.233492	-5.98519
PAEP	0.622069	-2.23131	1.3215	0.189811	0.235706	-5.99293
PLA2G1B	0.166017	0.0984364	1.3194	0.190507	0.236335	-5.99565
DLK1	0.218313	-0.88652	1.31693	0.191331	0.237121	-5.99884
CCL25	0.178576	-0.0755205	1.31304	0.192633	0.238498	-6.00386
PIGR	0.129949	0.263674	1.30016	0.19699	0.243651	-6.02037
SPINK6	0.223019	0.321783	1.29518	0.198696	0.245517	-6.02671
FGF5	0.126553	-0.236088	1.29248	0.199623	0.246419	-6.03014
AGER	0.136284	0.260256	1.29128	0.200039	0.246688	-6.03167
RARRES1	0.144892	0.81808	1.28982	0.200541	0.247064	-6.03351
F7	0.102175	0.405594	1.28559	0.20201	0.248628	-6.03886
APOH	0.259171	1.55132	1.27699	0.205014	0.252077	-6.04968
SOST	0.140119	-0.440689	1.25638	0.212351	0.26084	-6.07531
DDC	0.170385	-0.0424886	1.25501	0.212847	0.261193	-6.07701
CLEC4C	0.176087	0.682342	1.24726	0.215662	0.264387	-6.08654
CSF3	0.150098	0.251744	1.24632	0.216005	0.264548	-6.08769
KITLG	0.117268	0.406015	1.24028	0.218218	0.266996	-6.09507
LAG3	0.115603	0.661839	1.23731	0.219312	0.268072	-6.09869
ANGPT1	0.220617	4.3861	1.22363	0.224408	0.274032	-6.11524
UMOD	0.127177	0.0735193	1.22197	0.225031	0.274524	-6.11723
MARCO	0.0954691	-0.0273068	1.20884	0.230011	0.280326	-6.13293
ITGB6	0.120862	0.28912	1.19532	0.23522	0.286394	-6.14892
ACAN	0.102453	0.121495	1.18379	0.239731	0.291603	-6.16242
APOM	0.09396	0.168318	1.18314	0.239986	0.291629	-6.16318
CLSTN2	0.112755	0.581049	1.17932	0.241495	0.293177	-6.16762
MEGF10	-0.132592	-0.387022	-1.17837	0.241872	0.293349	-6.16872
TNFRSF13C	0.128251	-0.0370955	1.1671	0.246367	0.298511	-6.18174
ODAM	0.172053	0.448937	1.15835	0.249902	0.302501	-6.19177
SUSD2	0.0998951	0.158724	1.15578	0.250947	0.30347	-6.1947
TGM2	0.202507	-0.68472	1.15362	0.251826	0.304239	-6.19715
C4BPB	0.116024	0.483533	1.14493	0.255387	0.308243	-6.20699
GPC5	0.162464	1.79206	1.13941	0.257669	0.310697	-6.2132
RGMB	0.0827821	0.0210773	1.13615	0.259023	0.312028	-6.21686
IL6R	0.1239	0.102524	1.12911	0.261967	0.31527	-6.22473
LPO	0.132737	0.0745216	1.12376	0.264218	0.317672	-6.23067
CD63	0.174178	2.07202	1.11967	0.265945	0.319441	-6.23518
BST2	0.189189	0.345047	1.11364	0.268509	0.322211	-6.24182
KAZALD1	0.146235	0.343059	1.10105	0.273922	0.328391	-6.25558
RGMA	0.0871814	0.065592	1.08498	0.280936	0.336476	-6.27291
ADCYAP1R1	0.15328	-0.218136	1.08145	0.282497	0.337899	-6.27669
WFDC2	0.0938136	0.361206	1.08106	0.282666	0.337899	-6.2771
ANG	0.103747	-0.292795	1.06654	0.289141	0.345309	-6.2925
CDHR5	0.125381	-0.303561	1.06207	0.291152	0.347379	-6.2972
CA5A	0.290095	0.257464	1.06122	0.291535	0.347503	-6.29809
CCL5	0.263484	1.99962	1.05392	0.294849	0.351118	-6.30572
THBS4	0.151943	-0.639252	1.05063	0.29635	0.352568	-6.30914
AMY2B	0.116945	-0.312272	1.04963	0.296803	0.352772	-6.31017
CCL8	0.244342	1.11416	1.04559	0.298655	0.35437	-6.31435
WNT9A	0.110357	0.100665	1.04546	0.298716	0.35437	-6.31449
DUSP3	0.384643	-3.35305	1.0408	0.300864	0.356579	-6.31929
MSLN	0.171757	0.354858	1.03345	0.304265	0.360268	-6.32682
LY9	0.0853541	0.364602	1.03156	0.305148	0.360971	-6.32875
PLXDC1	0.106257	0.711534	1.02901	0.306337	0.362035	-6.33135
NPTN	0.224793	-0.282281	1.02306	0.309126	0.364986	-6.33739
PTPRN2	0.105613	0.491839	1.01747	0.311759	0.367746	-6.34302
CLPP	0.130242	0.797308	1.01595	0.312479	0.368247	-6.34455
VAMP5	0.179406	0.529201	1.01329	0.313739	0.369383	-6.34721
NT5E	0.133343	1.28873	1.00623	0.317106	0.372995	-6.35427
NME3	0.076944	0.178517	1.0008	0.319709	0.375703	-6.35966
MFGE8	0.122664	-0.439658	0.995777	0.322129	0.378191	-6.36461
SHMT1	0.229666	0.522714	0.968548	0.335464	0.393477	-6.39108
TDGF1	0.470974	-0.278401	0.953505	0.342985	0.40192	-6.40539
SPRY2	0.199136	1.55612	0.946416	0.346566	0.405736	-6.41205
SIGLEC9	-0.108798	0.151227	-0.944718	0.347428	0.406363	-6.41364
CLUL1	0.0973327	0.000530682	0.940628	0.349508	0.408414	-6.41746
SORCS2	0.0982465	0.964278	0.9302	0.35485	0.414268	-6.42712
FABP9	0.1707	1.01148	0.928749	0.355597	0.414753	-6.42846
LTBP3	0.139339	0.0941011	0.923429	0.358346	0.417569	-6.43334
MASP1	0.0643163	-1.30997	0.913339	0.363596	0.423291	-6.44252
CLEC4G	0.112166	1.01164	0.909845	0.365426	0.425025	-6.44568
CDH15	-0.214175	0.617639	-0.907563	0.366624	0.426022	-6.44773
EGFL7	0.156122	4.03866	0.905115	0.367912	0.42712	-6.44993
CRTAM	0.117158	0.217184	0.900084	0.370568	0.429804	-6.45443
DKKL1	-0.22897	0.175	-0.898054	0.371644	0.430651	-6.45624
GH2	-0.441035	-2.10557	-0.891775	0.374982	0.434116	-6.46181
LGALS4	0.10205	0.816716	0.881428	0.380523	0.440123	-6.47091
KIT	0.0829655	-0.29785	0.880765	0.380879	0.440127	-6.47149
FABP1	0.199623	0.594899	0.879907	0.381341	0.440254	-6.47224
ENTPD2	0.0990788	0.134594	0.876552	0.383152	0.441935	-6.47516
DNER	0.0804663	0.179333	0.871347	0.385971	0.444775	-6.47967
OMG	-0.201565	0.989797	-0.867754	0.387924	0.446614	-6.48277
CPE	-0.0916314	0.485461	-0.864697	0.389591	0.448119	-6.4854
OXT	0.318525	0.295153	0.849772	0.397792	0.457131	-6.49809
FASLG	0.0784036	0.0190716	0.848507	0.398492	0.457514	-6.49915
AOC3	-0.0682404	-0.0290443	-0.842276	0.40195	0.460889	-6.50438
SIGLEC7	0.0910403	-0.386066	0.841882	0.40217	0.460889	-6.50471
KIR2DL3	-0.155297	0.577867	-0.835435	0.405769	0.464587	-6.51008
AMBN	-0.0880209	-0.237849	-0.832416	0.407461	0.465974	-6.51258
TLR3	0.147405	-0.306233	0.831941	0.407727	0.465974	-6.51297
NPY	0.144202	0.722593	0.824316	0.412022	0.470451	-6.51924
FKBP7	0.16722	-0.320995	0.819796	0.41458	0.472939	-6.52292
MDGA1	-0.151838	0.375386	-0.818909	0.415083	0.473081	-6.52365
CA6	-0.15259	0.541781	-0.817124	0.416097	0.473804	-6.5251
IL1RL2	-0.0946417	0.230756	-0.811785	0.419138	0.476831	-6.52941
PTH1R	0.0707555	0.933795	0.793591	0.4296	0.488288	-6.54392
AGXT	0.190422	0.635456	0.791989	0.430528	0.488898	-6.54518
F3	0.064469	0.0993023	0.7862	0.433893	0.492272	-6.54972
CRH	-0.214267	1.33941	-0.78161	0.436573	0.494862	-6.55329
SPOCK1	-0.066424	0.438261	-0.779195	0.437986	0.496013	-6.55516
ST3GAL1	0.0724536	0.525033	0.775546	0.440127	0.497986	-6.55798
SLAMF1	0.143349	0.518772	0.77391	0.441089	0.498622	-6.55924
TPSAB1	0.174925	-0.154248	0.771738	0.442367	0.499615	-6.56091
MSR1	0.0919687	0.0142318	0.765246	0.446203	0.503491	-6.56587
CRTAC1	0.0570329	0.753112	0.764546	0.446617	0.503504	-6.5664
AMY2A	0.0861623	-0.209567	0.754991	0.4523	0.50945	-6.57361
SCGB1A1	0.104089	0.474403	0.741455	0.460421	0.518031	-6.58368
IL18RAP	-0.319997	-3.09791	-0.740912	0.460748	0.518031	-6.58408
GHRL	-0.133543	1.15154	-0.73779	0.462634	0.519682	-6.58638
LPL	0.107198	0.741712	0.733147	0.465446	0.522371	-6.58977
HAO1	0.266463	0.995443	0.726586	0.469436	0.526376	-6.59453
PON3	-0.0599577	0.359023	-0.722694	0.471813	0.528566	-6.59734
LAP3	0.185708	-0.8179	0.720661	0.473057	0.529484	-6.5988
XPNPEP2	0.175148	0.525128	0.712746	0.477916	0.534444	-6.60444
ASAH2	0.121595	-0.268982	0.702654	0.484153	0.540934	-6.61155
BGN	0.141759	-4.07259	0.698634	0.48665	0.543238	-6.61435
MME	-0.147241	0.40175	-0.691853	0.490878	0.547467	-6.61904
GDNF	0.0964267	0.339344	0.67501	0.501465	0.558775	-6.63049
CFC1	0.107682	0.597074	0.668977	0.505287	0.562532	-6.63453
CDH17	0.13395	-0.886208	0.667949	0.50594	0.562757	-6.63521
FCGR2B	0.172522	-0.19024	0.662477	0.509423	0.565666	-6.63884
CR2	-0.0883827	-0.144233	-0.662415	0.509462	0.565666	-6.63888
NELL1	-0.0691991	0.0755818	-0.656229	0.513414	0.569548	-6.64294
PNLIPRP2	-0.688384	-4.81645	-0.655433	0.513924	0.569607	-6.64346
NCAM2	0.0589421	0.149899	0.652306	0.515929	0.571321	-6.64549
MMP1	0.105736	4.78812	0.648789	0.518189	0.573316	-6.64777
CDNF	0.055027	0.547394	0.639061	0.524468	0.579749	-6.65401
CLSTN1	0.0848538	0.627207	0.63297	0.528419	0.583599	-6.65787
DCXR	0.135345	0.989449	0.622237	0.535419	0.590807	-6.66458
APLP1	0.0855339	0.350918	0.618529	0.537848	0.592963	-6.66687
EPCAM	0.153419	0.662909	0.61507	0.540119	0.594748	-6.66899
CTRB1	0.0814541	-0.203424	0.614612	0.54042	0.594748	-6.66927
TFPI	0.059852	-0.133336	0.608311	0.544571	0.598788	-6.67311
DPEP1	-0.0910916	0.872844	-0.605202	0.546625	0.600518	-6.67499
NCAM1	0.0511162	-0.152423	0.600903	0.549472	0.603033	-6.67757
WFIKKN1	0.0675411	-0.519126	0.600286	0.549881	0.603033	-6.67794
CSF2RA	0.132469	0.745305	0.5903	0.556525	0.609783	-6.68387
SPARC	0.0920102	3.29714	0.588869	0.55748	0.610043	-6.68471
CNTN4	0.0439634	0.131724	0.587959	0.558088	0.610043	-6.68524
ITGB7	0.0563426	-0.525682	0.587749	0.558228	0.610043	-6.68536
SLC39A5	0.127334	-0.0391989	0.580456	0.563113	0.614842	-6.68961
GKN1	-0.0565539	-0.0801534	-0.577864	0.564853	0.616204	-6.69111
MSMB	0.0808579	-1.48277	0.573226	0.567975	0.619068	-6.69377
KLB	0.146042	0.335847	0.572448	0.5685	0.619099	-6.69421
CHL1	-0.0517121	0.00257841	-0.571363	0.569231	0.619355	-6.69483
CST5	0.0704336	-0.0832409	0.557447	0.578658	0.629064	-6.70266
IL22RA1	-0.0780298	-0.373128	-0.554756	0.58049	0.630506	-6.70415
SMPDL3A	0.0760355	0.178336	0.549655	0.583969	0.633327	-6.70696
CES2	0.0811299	-0.149562	0.54946	0.584102	0.633327	-6.70707
MOG	0.0571337	0.602624	0.546955	0.585815	0.634632	-6.70844
HYAL1	0.0384045	0.0352761	0.542312	0.588995	0.637524	-6.71096
CTSF	0.0809448	-0.165318	0.5365	0.592987	0.641144	-6.71408
GP2	0.139295	0.555317	0.535948	0.593367	0.641144	-6.71438
LHB	0.141786	0.81349	0.52643	0.599934	0.647679	-6.71942
GALNT7	0.0387276	-0.189559	0.519654	0.604629	0.652184	-6.72295
GPA33	0.178804	0.593549	0.518585	0.605371	0.652421	-6.72351
KRT19	0.099003	0.354443	0.51709	0.60641	0.652976	-6.72428
IGFBP3	0.0462763	0.139653	0.515486	0.607525	0.653613	-6.72511
CNDP1	0.0644977	3.04391	0.512202	0.609812	0.655508	-6.72679
CALB1	0.0706248	0.703555	0.511354	0.610403	0.655579	-6.72722
NINJ1	0.101066	0.119335	0.505751	0.614315	0.659213	-6.73007
CNTN5	-0.0483817	0.0824818	-0.503487	0.615899	0.660345	-6.73121
LIFR	0.0362731	0.423627	0.493527	0.622888	0.667265	-6.73616
BST1	0.045209	-0.241291	0.491111	0.624589	0.668514	-6.73735
COX5B	0.108903	-1.73055	0.474613	0.636256	0.680418	-6.74529
CA11	-0.0355009	0.134025	-0.462235	0.645071	0.689173	-6.75108
PLIN1	0.0438283	0.378944	0.461567	0.645547	0.689173	-6.75139
ERBB2	0.0331585	0.139856	0.453416	0.651382	0.694807	-6.75511
GSAP	-0.101321	-1.86273	-0.445551	0.657032	0.700236	-6.75864
ICAM4	0.0531088	0.323528	0.441244	0.660135	0.702942	-6.76055
PBLD	0.117411	1.76719	0.440197	0.66089	0.703146	-6.76101
IL7R	0.0667946	0.348703	0.436967	0.663221	0.705026	-6.76242
ERBB4	-0.0301845	-0.100876	-0.424165	0.672496	0.714276	-6.76793
SFTPA2	0.073566	0.419019	0.40766	0.684528	0.726438	-6.77478
FGF19	-0.0852388	-0.49315	-0.406191	0.685603	0.726961	-6.77538
PCSK9	0.0460059	-0.574842	0.402232	0.688503	0.729416	-6.77698
NTF3	0.0460267	-0.204175	0.398194	0.691466	0.731934	-6.77859
KDR	-0.0325997	-0.00152045	-0.39411	0.694467	0.734487	-6.7802
SLC16A1	0.0602198	-1.03948	0.392232	0.69585	0.735326	-6.78094
DPP10	0.0345759	-0.0548648	0.383464	0.702314	0.74153	-6.78434
GZMA	-0.0468049	0.101409	-0.373802	0.709464	0.748445	-6.78799
ADAMTS8	-0.0386282	-0.360584	-0.369173	0.712899	0.751434	-6.78971
ANGPTL7	-0.0343861	0.65908	-0.354401	0.723898	0.762384	-6.79505
CDHR2	-0.0827492	-0.586736	-0.349353	0.727672	0.765712	-6.79683
CD6	0.0425163	0.0943443	0.348507	0.728304	0.765731	-6.79712
SCARB1	-0.123205	-1.20538	-0.328948	0.742988	0.779891	-6.80374
PROK1	0.050056	-0.113735	0.328904	0.743021	0.779891	-6.80375
CTSV	0.0463305	0.0688625	0.325783	0.745374	0.781703	-6.80478
KCNIP4	0.0544098	0.669074	0.321843	0.748346	0.784161	-6.80605
CD163	0.0362083	-0.321303	0.320523	0.749343	0.784547	-6.80647
MEP1B	0.0801833	-1.85885	0.31409	0.754207	0.788978	-6.80851
CD300LF	0.0506012	0.188473	0.311209	0.756389	0.790597	-6.80941
ICAM5	-0.0451416	0.137731	-0.310354	0.757036	0.790612	-6.80968
LYPD1	-0.0722594	1.24679	-0.307012	0.75957	0.792595	-6.81071
FST	0.0397797	0.567198	0.299122	0.765562	0.79818	-6.8131
GAL	0.0523683	-0.541276	0.291544	0.771332	0.803112	-6.81534
NPTX1	0.0285106	0.186041	0.291219	0.771579	0.803112	-6.81543
PROC	0.0293525	0.0533182	0.282999	0.777852	0.808966	-6.81779
SCGB3A2	0.0613219	-0.470641	0.275553	0.783547	0.814211	-6.81987
FCN2	-0.0370908	-0.446814	-0.268488	0.788961	0.819154	-6.82179
ACE2	-0.0373611	0.318517	-0.260328	0.795228	0.824975	-6.82395
RBP2	-0.0621891	0.670566	-0.257568	0.79735	0.82649	-6.82466
TMPRSS5	-0.027479	0.147186	-0.249314	0.803708	0.832388	-6.82676
ADAMTS13	0.020305	0.856664	0.245748	0.806458	0.834543	-6.82764
NTRK3	-0.0174086	0.00311364	-0.242164	0.809225	0.836713	-6.82851
DSG4	-0.0393202	0.876035	-0.234432	0.815202	0.840772	-6.83035
FLT3	0.0204909	1.08466	0.23406	0.81549	0.840772	-6.83044
DPP6	0.0235064	0.60744	0.233723	0.815751	0.840772	-6.83052
GGT1	-0.034747	-0.222222	-0.233558	0.815879	0.840772	-6.83056
KLRD1	0.0296625	-0.144032	0.232731	0.816519	0.840772	-6.83075
IL17D	0.0196377	0.406291	0.22443	0.822951	0.846696	-6.83265
NRTN	0.0535182	0.167403	0.222254	0.824638	0.847734	-6.83314
FABP2	0.0430133	0.286603	0.202334	0.840129	0.862948	-6.83736
CES1	0.0480571	0.390489	0.194234	0.846447	0.868704	-6.83897
CD8A	-0.0272874	0.273167	-0.193364	0.847126	0.868704	-6.83914
CNTNAP2	-0.023398	0.76785	-0.18588	0.852973	0.873982	-6.84056
VMO1	0.0299715	-0.261	0.179978	0.85759	0.877992	-6.84164
CRISP2	-0.0233433	0.316406	-0.176035	0.860677	0.88043	-6.84234
CXCL17	0.016355	-0.0788216	0.167885	0.867065	0.886238	-6.84374
CD244	-0.0142473	0.250683	-0.155899	0.876475	0.895124	-6.84568
SFTPD	-0.0323402	-0.722168	-0.14662	0.883772	0.900863	-6.84709
IL17F	0.0458293	0.435139	0.146572	0.88381	0.900863	-6.84709
MEPE	-0.00964796	0.967402	-0.146	0.88426	0.900863	-6.84718
DPP4	0.0134867	0.126317	0.136981	0.891363	0.907358	-6.84845
FCRL6	0.0219055	0.36536	0.134663	0.893191	0.908477	-6.84877
ANXA10	-0.0313436	-0.640745	-0.130651	0.896354	0.910953	-6.8493
CNTN3	-0.0129029	-0.252152	-0.125956	0.900059	0.913973	-6.8499
FOLR3	-0.0581825	-2.66113	-0.111664	0.911348	0.924685	-6.8516
BPIFB1	-0.0188729	-0.873472	-0.106808	0.915188	0.927827	-6.85213
ALPP	0.0299355	-1.3118	0.0877288	0.930295	0.942109	-6.85399
PM20D1	-0.0572869	-3.70812	-0.0871094	0.930785	0.942109	-6.85404
PDGFC	0.00947011	1.20078	0.0856733	0.931924	0.942497	-6.85417
CES3	0.011961	-3.2714	0.0768299	0.938936	0.948819	-6.85489
HAVCR1	0.00936918	-0.237885	0.0715794	0.943101	0.952258	-6.85528
EDIL3	0.00783691	-0.441519	0.0688542	0.945264	0.95367	-6.85547
CGA	0.0103441	-1.20083	0.0587021	0.953324	0.960788	-6.85612
ADAMTS16	-0.00614964	0.125499	-0.0580291	0.953859	0.960788	-6.85616
ENPP5	-0.00538491	0.479845	-0.0566397	0.954963	0.961124	-6.85624
TFRC	0.00348575	-0.767553	0.0403684	0.967892	0.973352	-6.85703
SPINK4	-0.00729772	-0.39579	-0.0376735	0.970035	0.97434	-6.85713
RET	0.00351363	1.09204	0.0367551	0.970765	0.97434	-6.85717
CA14	0.00459755	0.52539	0.0361858	0.971217	0.97434	-6.85719
CTRC	-0.0066185	0.482769	-0.0346736	0.97242	0.974763	-6.85724
AGR3	-0.00870969	-1.12099	-0.0307549	0.975536	0.977102	-6.85737
FRZB	-0.00208255	-0.104426	-0.0229434	0.981748	0.982535	-6.85758
RTBDN	0.00120651	0.842332	0.01028	0.991822	0.991822	-6.85779

## Sheet: Fig4_protein_mods
assay	color	OlinkID
AARSD1	magenta	OID21311
ABHD14B	brown	OID20921
ABL1	brown	OID21280
ACAN	red	OID20159
ACE2	green	OID20105
ACP5	green	OID20314
ACP6	turquoise	OID21432
ACTA2	turquoise	OID20079
ACVRL1	turquoise	OID20999
ACY1	green	OID20137
ADA	turquoise	OID20645
ADA2	turquoise	OID20394
ADAM22	greenyellow	OID21001
ADAM23	turquoise	OID20651
ADAM8	blue	OID21039
ADAMTS13	black	OID20249
ADAMTS15	turquoise	OID21275
ADAMTS16	turquoise	OID20089
ADAMTS8	greenyellow	OID21502
ADCYAP1R1	brown	OID21188
ADGRE2	turquoise	OID20755
ADGRE5	turquoise	OID20260
ADGRG1	blue	OID21294
ADGRG2	red	OID20189
ADH4	green	OID20117
ADM	turquoise	OID21467
AFP	brown	OID20978
AGER	red	OID20756
AGR2	turquoise	OID20896
AGR3	green	OID21243
AGRN	turquoise	OID20786
AGRP	blue	OID20658
AGXT	green	OID20139
AHCY	blue	OID20199
AHSP	magenta	OID21078
AK1	magenta	OID20122
AKR1B1	brown	OID21244
AKR1C4	green	OID20062
AKT1S1	blue	OID20895
AKT3	brown	OID21197
ALDH1A1	green	OID21128
ALDH3A1	turquoise	OID20512
ALPP	blue	OID21383
AMBN	brown	OID20437
AMFR	turquoise	OID20806
AMIGO2	turquoise	OID21370
AMY2A	red	OID20333
AMY2B	red	OID20340
ANG	blue	OID20403
ANGPT1	pink	OID20740
ANGPT2	turquoise	OID21463
ANGPTL1	turquoise	OID20211
ANGPTL2	blue	OID20726
ANGPTL3	purple	OID20407
ANGPTL4	turquoise	OID20703
ANGPTL7	brown	OID21412
ANKRD54	blue	OID21162
ANPEP	turquoise	OID20350
ANXA10	brown	OID20886
ANXA11	brown	OID20583
ANXA3	blue	OID21036
ANXA4	brown	OID20123
AOC3	black	OID20389
APBB1IP	blue	OID21359
APEX1	blue	OID21434
APLP1	red	OID20164
APOH	brown	OID21072
APOM	turquoise	OID20374
APP	pink	OID21070
APRT	brown	OID20927
AREG	turquoise	OID21357
ARG1	blue	OID21445
ARHGAP1	turquoise	OID21202
ARHGEF12	brown	OID20554
ARSA	brown	OID21138
ARSB	brown	OID21331
ART3	turquoise	OID20346
ASAH2	blue	OID20996
ASGR1	turquoise	OID20990
ATG4A	magenta	OID21246
ATOX1	brown	OID21476
ATP5IF1	brown	OID20760
ATP6AP2	blue	OID21178
ATXN10	brown	OID20865
AXIN1	brown	OID20582
AXL	purple	OID20363
AZU1	blue	OID20309
B4GALT1	turquoise	OID20780
B4GAT1	black	OID21127
BACH1	blue	OID20505
BAG3	turquoise	OID20972
BAG6	turquoise	OID20114
BAIAP2	brown	OID21250
BANK1	brown	OID20594
BAX	brown	OID20856
BCAM	turquoise	OID21076
BCAN	red	OID20998
BCL2L11	pink	OID20513
BCR	brown	OID20558
BGN	brown	OID21198
BIN2	brown	OID21067
BIRC2	brown	OID21217
BLMH	turquoise	OID20336
BLVRB	magenta	OID21141
BMP4	turquoise	OID20994
BMP6	turquoise	OID20111
BOC	turquoise	OID20116
BPIFB1	blue	OID20308
BRK1	turquoise	OID20883
BST1	brown	OID21051
BST2	green	OID21029
BTC	brown	OID21199
BTN2A1	greenyellow	OID20713
BTN3A2	brown	OID20540
C19orf12	green	OID20804
C1QTNF1	turquoise	OID20367
C2	turquoise	OID20410
C2CD2L	brown	OID20864
C4BPB	turquoise	OID21481
CA1	magenta	OID20409
CA11	turquoise	OID21195
CA12	turquoise	OID21344
CA13	brown	OID20225
CA14	red	OID21401
CA2	magenta	OID21149
CA3	magenta	OID20271
CA4	blue	OID20241
CA5A	green	OID20075
CA6	turquoise	OID21096
CA9	turquoise	OID21417
CALB1	greenyellow	OID21306
CALB2	turquoise	OID20801
CALCA	turquoise	OID20983
CALCOCO1	brown	OID21387
CAMKK1	blue	OID21182
CANT1	turquoise	OID20181
CAPG	blue	OID21431
CARHSP1	magenta	OID20859
CASP1	blue	OID20854
CASP10	blue	OID20893
CASP2	brown	OID20555
CASP3	brown	OID20305
CASP8	blue	OID21414
CBLIF	brown	OID20179
CBLN4	black	OID21386
CC2D1A	brown	OID20958
CCDC80	turquoise	OID20226
CCL11	turquoise	OID20668
CCL13	turquoise	OID20655
CCL14	pink	OID20401
CCL15	turquoise	OID20328
CCL16	green	OID20334
CCL17	turquoise	OID20745
CCL18	turquoise	OID20395
CCL19	turquoise	OID21030
CCL2	turquoise	OID21004
CCL20	brown	OID20671
CCL21	turquoise	OID20686
CCL22	turquoise	OID20765
CCL23	turquoise	OID20693
CCL24	turquoise	OID20772
CCL25	blue	OID20674
CCL26	turquoise	OID20546
CCL27	turquoise	OID20121
CCL28	turquoise	OID20569
CCL3	brown	OID20610
CCL4	brown	OID20695
CCL5	pink	OID20412
CCL7	turquoise	OID20523
CCL8	pink	OID21466
CCN1	pink	OID21368
CCN2	pink	OID20709
CCN3	greenyellow	OID20299
CCN4	turquoise	OID21444
CCN5	turquoise	OID21068
CCS	magenta	OID20973
CD109	turquoise	OID21108
CD14	purple	OID20378
CD160	turquoise	OID20647
CD163	purple	OID20360
CD164	blue	OID21080
CD177	blue	OID21119
CD1C	turquoise	OID21483
CD200	red	OID20603
CD200R1	turquoise	OID20595
CD207	turquoise	OID21298
CD209	turquoise	OID20262
CD22	turquoise	OID20637
CD244	blue	OID20628
CD27	turquoise	OID21527
CD274	turquoise	OID20966
CD276	turquoise	OID20680
CD28	turquoise	OID21265
CD2AP	magenta	OID20177
CD300C	turquoise	OID21010
CD300E	turquoise	OID21418
CD300LF	turquoise	OID21469
CD300LG	greenyellow	OID21130
CD302	turquoise	OID21328
CD33	blue	OID21472
CD34	red	OID21025
CD38	blue	OID21316
CD4	turquoise	OID20584
CD40	brown	OID20724
CD40LG	brown	OID20616
CD46	purple	OID20380
CD5	turquoise	OID21449
CD55	purple	OID20377
CD6	turquoise	OID20649
CD63	brown	OID20988
CD69	brown	OID20206
CD70	turquoise	OID20599
CD74	turquoise	OID21040
CD79B	turquoise	OID20635
CD83	turquoise	OID20565
CD84	brown	OID20607
CD8A	turquoise	OID21018
CD93	purple	OID20397
CDC27	brown	OID21238
CDC37	blue	OID21470
CDCP1	turquoise	OID20940
CDH1	turquoise	OID20353
CDH15	blue	OID21005
CDH17	brown	OID20134
CDH2	turquoise	OID20170
CDH3	turquoise	OID21008
CDH5	turquoise	OID20243
CDH6	black	OID20157
CDHR1	turquoise	OID20808
CDHR2	green	OID21282
CDHR5	green	OID20193
CDKN1A	brown	OID21319
CDKN2D	brown	OID21295
CDNF	turquoise	OID21318
CDON	turquoise	OID20754
CDSN	turquoise	OID20667
CEACAM21	turquoise	OID20548
CEACAM8	blue	OID20102
CEBPB	blue	OID20052
CELA3A	turquoise	OID20298
CEP85	blue	OID21241
CES1	green	OID20244
CES2	green	OID21366
CES3	green	OID21340
CETN2	brown	OID20836
CFC1	blue	OID21261
CGA	black	OID21069
CGREF1	turquoise	OID20152
CHAC2	brown	OID21230
CHGB	greenyellow	OID21038
CHI3L1	turquoise	OID20399
CHL1	black	OID20366
CHMP1A	brown	OID20930
CHRDL1	greenyellow	OID20771
CHRDL2	black	OID20223
CIAPIN1	brown	OID21501
CKAP4	turquoise	OID20617
CKMT1A_CKMT1B	brown	OID20721
CLC	blue	OID20126
CLEC10A	turquoise	OID20928
CLEC11A	blue	OID21112
CLEC14A	purple	OID21090
CLEC1A	turquoise	OID20099
CLEC1B	brown	OID21061
CLEC4A	turquoise	OID20573
CLEC4C	turquoise	OID20547
CLEC4D	blue	OID20609
CLEC4G	turquoise	OID20590
CLEC5A	blue	OID20165
CLEC6A	blue	OID21228
CLEC7A	turquoise	OID20636
CLIP2	brown	OID20559
CLPP	brown	OID20910
CLPS	purple	OID21156
CLSTN1	turquoise	OID20874
CLSTN2	turquoise	OID20664
CLUL1	brown	OID20198
CNDP1	turquoise	OID20347
CNPY2	brown	OID20069
CNPY4	brown	OID21317
CNST	brown	OID20127
CNTN1	black	OID20307
CNTN2	turquoise	OID21426
CNTN3	green	OID21092
CNTN4	black	OID21117
CNTN5	black	OID21006
CNTNAP2	red	OID20556
COL1A1	brown	OID20335
COL4A1	turquoise	OID20208
COL6A3	turquoise	OID20292
COL9A1	brown	OID20550
COMP	black	OID20405
COMT	brown	OID20086
CORO1A	brown	OID20286
COX5B	turquoise	OID21297
CPA1	turquoise	OID20280
CPA2	turquoise	OID21060
CPB1	turquoise	OID20289
CPE	red	OID21392
CPM	green	OID21054
CPPED1	blue	OID21053
CPVL	blue	OID21435
CPXM1	pink	OID21479
CR2	purple	OID20393
CRACR2A	brown	OID21249
CRADD	brown	OID20923
CREG1	blue	OID21515
CRELD2	brown	OID20751
CRH	red	OID21257
CRHBP	turquoise	OID20747
CRIP2	turquoise	OID20901
CRISP2	turquoise	OID21456
CRKL	brown	OID20742
CRLF1	turquoise	OID20699
CRNN	turquoise	OID21427
CRTAC1	turquoise	OID20279
CRTAM	turquoise	OID20914
CSF1	turquoise	OID20719
CSF2RA	turquoise	OID20915
CSF3	blue	OID20491
CST3	purple	OID20400
CST5	brown	OID20995
CST6	turquoise	OID20293
CST7	blue	OID20704
CSTB	turquoise	OID20294
CTRB1	turquoise	OID21150
CTRC	turquoise	OID20752
CTSB	turquoise	OID20276
CTSC	brown	OID20679
CTSD	brown	OID20358
CTSF	blue	OID21500
CTSH	turquoise	OID20113
CTSL	turquoise	OID20228
CTSO	turquoise	OID20660
CTSV	blue	OID21405
CTSZ	turquoise	OID20365
CX3CL1	greenyellow	OID20976
CXADR	turquoise	OID20561
CXCL1	blue	OID20762
CXCL10	turquoise	OID20697
CXCL11	turquoise	OID21042
CXCL12	turquoise	OID20464
CXCL13	blue	OID21024
CXCL16	turquoise	OID20282
CXCL17	turquoise	OID20622
CXCL3	pink	OID20788
CXCL5	pink	OID20207
CXCL6	pink	OID20613
CXCL8	brown	OID20153
CXCL9	turquoise	OID20675
DAB2	brown	OID21428
DAG1	brown	OID20774
DAPP1	brown	OID20524
DARS1	brown	OID20903
DBI	brown	OID21143
DBNL	brown	OID20681
DCBLD2	turquoise	OID21474
DCTN1	blue	OID21399
DCTN2	turquoise	OID21334
DCTPP1	turquoise	OID20148
DCXR	green	OID21480
DDAH1	green	OID21299
DDC	green	OID20215
DDR1	turquoise	OID21009
DDX58	blue	OID21226
DECR1	green	OID20579
DEFA1_DEFA1B	blue	OID20344
DEFB4A_DEFB4B	turquoise	OID21373
DFFA	turquoise	OID20620
DIABLO	brown	OID20184
DKK1	pink	OID21066
DKK3	black	OID20264
DKK4	turquoise	OID20934
DKKL1	brown	OID21313
DLK1	turquoise	OID20295
DLL1	turquoise	OID21525
DNAJA2	brown	OID20627
DNAJB1	blue	OID21363
DNAJB8	brown	OID20093
DNER	turquoise	OID20712
DNMBP	brown	OID20956
DNPH1	magenta	OID20744
DOK2	brown	OID20138
DPEP1	turquoise	OID20897
DPP10	red	OID20527
DPP4	black	OID20406
DPP6	red	OID21354
DPP7	brown	OID20142
DPT	turquoise	OID20278
DPY30	turquoise	OID21410
DRAXIN	greenyellow	OID20917
DRG2	brown	OID21335
DSC2	turquoise	OID21079
DSG2	black	OID21113
DSG3	turquoise	OID21460
DSG4	turquoise	OID21325
DUSP3	brown	OID20827
EBAG9	brown	OID20918
EBI3_IL27	turquoise	OID21389
ECE1	blue	OID20891
EDA2R	turquoise	OID21451
EDAR	brown	OID20525
EDIL3	blue	OID20081
EFEMP1	turquoise	OID20414
EFNA1	turquoise	OID21125
EFNA4	turquoise	OID20935
EGF	brown	OID20698
EGFL7	pink	OID21252
EGLN1	blue	OID20572
EIF4B	brown	OID21000
EIF4EBP1	magenta	OID20162
EIF4G1	brown	OID20625
ELOA	blue	OID21337
ENAH	turquoise	OID20497
ENO1	turquoise	OID21037
ENO2	turquoise	OID21046
ENPP2	black	OID20288
ENPP5	brown	OID20736
ENPP7	blue	OID20689
ENTPD2	green	OID21260
EPCAM	turquoise	OID20743
EPHA1	turquoise	OID20677
EPHA2	turquoise	OID21342
EPHB4	purple	OID20242
EPHB6	turquoise	OID20982
EPO	turquoise	OID20522
EPS8L2	turquoise	OID21397
ERBB2	green	OID21520
ERBB4	black	OID21510
ERBIN	brown	OID21323
EREG	brown	OID20905
ESAM	pink	OID20270
ESM1	turquoise	OID20758
EZR	turquoise	OID21017
F11R	brown	OID21151
F2R	brown	OID20691
F3	turquoise	OID21440
F7	turquoise	OID20372
F9	turquoise	OID20349
FABP1	turquoise	OID20778
FABP2	turquoise	OID20200
FABP4	turquoise	OID20245
FABP5	turquoise	OID21043
FABP6	brown	OID20076
FABP9	turquoise	OID20501
FADD	brown	OID20151
FAM3B	turquoise	OID21372
FAM3C	turquoise	OID20233
FAP	black	OID20330
FAS	turquoise	OID20316
FASLG	turquoise	OID20665
FCAR	blue	OID20564
FCER2	turquoise	OID21133
FCGR2A	purple	OID20391
FCGR2B	brown	OID21215
FCGR3B	blue	OID20387
FCN2	turquoise	OID20382
FCRL1	turquoise	OID20172
FCRL2	turquoise	OID20639
FCRL3	grey	OID20443
FCRL5	blue	OID21111
FCRL6	turquoise	OID20529
FCRLB	turquoise	OID21193
FEN1	blue	OID21192
FETUB	blue	OID20404
FGF19	turquoise	OID20715
FGF21	brown	OID21402
FGF23	turquoise	OID21411
FGF5	brown	OID20490
FGFBP1	turquoise	OID21507
FGR	blue	OID20828
FIS1	brown	OID20722
FKBP4	turquoise	OID20960
FKBP5	brown	OID20937
FKBP7	brown	OID20846
FLRT2	greenyellow	OID20946
FLT3	blue	OID21272
FLT3LG	turquoise	OID20661
FLT4	blue	OID21491
FMNL1	blue	OID20884
FOLR1	brown	OID21529
FOLR2	black	OID21062
FOLR3	turquoise	OID21485
FOXO1	blue	OID20515
FRZB	turquoise	OID20968
FST	turquoise	OID20770
FSTL3	turquoise	OID20782
FUCA1	brown	OID20261
FURIN	turquoise	OID21514
FUS	blue	OID21256
FUT3_FUT5	turquoise	OID21013
FUT8	pink	OID20992
FXN	brown	OID21442
FYB1	brown	OID21140
GAL	brown	OID20727
GALNT10	brown	OID21371
GALNT2	turquoise	OID21423
GALNT3	turquoise	OID20471
GALNT7	brown	OID21377
GAS6	turquoise	OID20318
GCG	turquoise	OID21263
GCNT1	turquoise	OID21379
GDF15	turquoise	OID20251
GDF2	red	OID20202
GDNF	blue	OID20861
GFAP	brown	OID21247
GFER	green	OID21259
GFRA1	turquoise	OID21457
GFRA3	red	OID20933
GGH	brown	OID20416
GGT1	green	OID21075
GH1	turquoise	OID20220
GH2	blue	OID21168
GHRL	turquoise	OID20175
GKN1	blue	OID20885
GLB1	brown	OID20949
GLO1	magenta	OID20107
GLOD4	magenta	OID20710
GLRX	blue	OID20195
GMPR	magenta	OID20641
GNLY	turquoise	OID21132
GOLM2	brown	OID21044
GOPC	brown	OID20551
GP1BA	brown	OID20381
GP2	brown	OID20090
GP6	brown	OID21091
GPA33	turquoise	OID21376
GPC1	turquoise	OID21438
GPC5	pink	OID20944
GPKOW	blue	OID20890
GPNMB	turquoise	OID20173
GPR37	turquoise	OID20095
GRAP2	brown	OID20192
GRN	turquoise	OID21159
GRPEL1	turquoise	OID21309
GSAP	brown	OID21173
GSTA1	green	OID20166
GSTA3	green	OID21242
GSTP1	brown	OID20876
GUCA2A	turquoise	OID21101
GUSB	brown	OID20296
GYS1	brown	OID20097
GZMA	turquoise	OID20663
GZMB	turquoise	OID20604
GZMH	turquoise	OID20096
HAO1	green	OID21395
HARS1	blue	OID21086
HAVCR1	turquoise	OID21422
HAVCR2	purple	OID21137
HBEGF	pink	OID21465
HBQ1	magenta	OID21433
HCLS1	blue	OID20648
HDGF	blue	OID21455
HEXIM1	blue	OID20589
HGF	blue	OID20656
HGS	blue	OID21175
HLA-DRA	turquoise	OID20520
HMBS	magenta	OID21385
HMOX1	turquoise	OID20217
HMOX2	turquoise	OID20887
HNMT	green	OID20975
HNRNPK	blue	OID20051
HPCAL1	turquoise	OID20615
HPGDS	turquoise	OID21266
HS3ST3B1	turquoise	OID21303
HS6ST1	blue	OID21441
HSD11B1	brown	OID20575
HSPA1A	turquoise	OID20718
HSPB1	brown	OID20230
HSPB6	turquoise	OID21408
HSPG2	purple	OID20383
HTRA2	green	OID21471
HYAL1	turquoise	OID20357
HYOU1	turquoise	OID20300
ICA1	brown	OID20484
ICAM1	turquoise	OID20411
ICAM2	turquoise	OID20248
ICAM3	turquoise	OID20277
ICAM4	brown	OID20578
ICAM5	brown	OID20145
IDUA	blue	OID21468
IFNG	turquoise	OID20495
IFNGR1	turquoise	OID20678
IFNGR2	brown	OID20941
IFNLR1	turquoise	OID20506
IGF2R	green	OID21146
IGFBP1	turquoise	OID20246
IGFBP2	turquoise	OID20325
IGFBP3	black	OID20398
IGFBP4	turquoise	OID21158
IGFBP6	purple	OID20413
IGFBPL1	turquoise	OID20155
IGSF3	turquoise	OID21312
IGSF8	brown	OID20167
IKBKG	blue	OID20544
IL10	turquoise	OID20431
IL10RB	turquoise	OID20696
IL12A_IL12B	greenyellow	OID21327
IL12B	greenyellow	OID20666
IL12RB1	turquoise	OID20486
IL13	turquoise	OID20430
IL13RA1	turquoise	OID21504
IL15	turquoise	OID20562
IL15RA	turquoise	OID20498
IL16	turquoise	OID20633
IL17A	turquoise	OID20469
IL17C	turquoise	OID20477
IL17D	turquoise	OID20481
IL17F	turquoise	OID20456
IL17RA	turquoise	OID21089
IL17RB	turquoise	OID20585
IL18	turquoise	OID20694
IL18BP	purple	OID20348
IL18R1	turquoise	OID20652
IL18RAP	brown	OID20900
IL19	turquoise	OID20158
IL1B	brown	OID20427
IL1R1	turquoise	OID21116
IL1RAP	turquoise	OID21126
IL1RL1	turquoise	OID20250
IL1RL2	turquoise	OID20487
IL1RN	blue	OID20700
IL22RA1	turquoise	OID20449
IL2RA	turquoise	OID20267
IL32	turquoise	OID20605
IL34	turquoise	OID20809
IL4R	turquoise	OID20576
IL5RA	turquoise	OID20601
IL6	turquoise	OID20563
IL6R	turquoise	OID20385
IL7	pink	OID20535
IL7R	black	OID21136
ILKAP	blue	OID20855
INHBC	turquoise	OID21093
INPP1	turquoise	OID21345
INPPL1	brown	OID21314
IPCEF1	blue	OID20977
IQGAP2	brown	OID21361
IRAG2	turquoise	OID20085
IRAK1	brown	OID20485
IRAK4	brown	OID20577
ISLR2	brown	OID20889
ISM1	turquoise	OID20538
ITGA11	purple	OID20581
ITGA5	green	OID21139
ITGAM	blue	OID21071
ITGB2	brown	OID20315
ITGB5	turquoise	OID21522
ITGB6	turquoise	OID20493
ITGB7	turquoise	OID21393
ITIH3	turquoise	OID20352
ITM2A	turquoise	OID20504
JCHAIN	turquoise	OID20494
JUN	turquoise	OID20424
KAZALD1	turquoise	OID21339
KCNIP4	brown	OID20813
KDR	green	OID21497
KEL	turquoise	OID20881
KIFBP	brown	OID21320
KIR2DL3	turquoise	OID21196
KIR3DL1	blue	OID21185
KIRREL2	brown	OID20873
KIT	turquoise	OID20370
KITLG	red	OID20196
KLB	brown	OID20888
KLK1	brown	OID21499
KLK10	turquoise	OID21523
KLK11	turquoise	OID21518
KLK13	turquoise	OID21291
KLK14	turquoise	OID21407
KLK4	black	OID21391
KLK6	turquoise	OID21526
KLK8	turquoise	OID21517
KLRB1	turquoise	OID20629
KLRD1	turquoise	OID20632
KRT14	turquoise	OID20800
KRT18	green	OID21296
KRT19	turquoise	OID20596
KRT5	turquoise	OID20860
KYAT1	green	OID20232
KYNU	turquoise	OID20669
L1CAM	turquoise	OID21484
LACTB2	brown	OID20150
LAG3	turquoise	OID21315
LAIR1	turquoise	OID20737
LAIR2	turquoise	OID20965
LAMA4	turquoise	OID20769
LAMP3	turquoise	OID20638
LAP3	green	OID20436
LAT	brown	OID20640
LAT2	brown	OID21292
LAYN	turquoise	OID20970
LBP	turquoise	OID20355
LBR	blue	OID21034
LCN2	blue	OID20392
LDLR	turquoise	OID20240
LEFTY2	blue	OID21454
LEP	turquoise	OID20187
LEPR	turquoise	OID20128
LGALS1	turquoise	OID20154
LGALS3	turquoise	OID20284
LGALS4	turquoise	OID20748
LGALS7_LGALS7B	turquoise	OID21406
LGALS8	brown	OID21041
LGALS9	turquoise	OID20781
LGMN	turquoise	OID20773
LHB	blue	OID21248
LHPP	magenta	OID20749
LIFR	turquoise	OID20606
LILRA2	brown	OID21152
LILRA5	blue	OID20209
LILRB1	turquoise	OID20323
LILRB2	turquoise	OID20301
LILRB4	turquoise	OID20429
LILRB5	turquoise	OID20324
LPCAT2	blue	OID21290
LPL	brown	OID20188
LPO	blue	OID20963
LRIG1	turquoise	OID21429
LRP11	turquoise	OID20185
LRPAP1	turquoise	OID21059
LRRC25	turquoise	OID21333
LRRN1	brown	OID20438
LSP1	blue	OID20530
LTA	turquoise	OID20586
LTBP2	turquoise	OID20254
LTBP3	turquoise	OID21191
LTBR	turquoise	OID20768
LXN	blue	OID21003
LY6D	turquoise	OID20708
LY75	turquoise	OID20580
LY9	turquoise	OID20670
LY96	brown	OID20945
LYN	turquoise	OID21350
LYPD1	turquoise	OID20821
LYPD3	turquoise	OID21530
MAD1L1	turquoise	OID20904
MAEA	brown	OID21206
MANF	brown	OID20707
MANSC1	greenyellow	OID21492
MAP2K6	brown	OID20552
MAP3K5	brown	OID21253
MAP4K5	brown	OID20899
MAPK9	turquoise	OID20557
MARCO	turquoise	OID20210
MASP1	turquoise	OID20954
MATN2	turquoise	OID20767
MATN3	turquoise	OID20979
MAVS	brown	OID21204
MAX	blue	OID20877
MB	turquoise	OID20263
MCAM	black	OID20343
MCFD2	brown	OID20171
MDGA1	brown	OID20951
MDK	turquoise	OID21489
MED18	brown	OID21236
MEGF10	brown	OID20746
MEGF9	green	OID20285
MEP1B	blue	OID20168
MEPE	brown	OID20753
MERTK	green	OID20657
MESD	brown	OID21099
METAP1D	green	OID20519
METAP2	turquoise	OID21437
MFAP5	turquoise	OID20239
MFGE8	blue	OID21134
MGLL	brown	OID20711
MGMT	turquoise	OID20588
MIA	turquoise	OID21531
MICB_MICA	blue	OID20593
MIF	brown	OID21073
MILR1	brown	OID20482
MITD1	brown	OID20959
MLN	turquoise	OID20541
MME	green	OID21307
MMP1	pink	OID20672
MMP10	turquoise	OID20687
MMP12	turquoise	OID21439
MMP13	brown	OID20807
MMP3	turquoise	OID21083
MMP7	pink	OID20087
MMP8	blue	OID21019
MMP9	blue	OID21103
MNDA	blue	OID20156
MOG	red	OID21384
MPIG6B	brown	OID20779
MPO	blue	OID21100
MSLN	turquoise	OID21380
MSMB	turquoise	OID20275
MSR1	purple	OID21063
MSRA	brown	OID21513
MSTN	blue	OID20115
MUC13	turquoise	OID20866
MVK	green	OID20459
MYO9B	brown	OID20451
MYOC	turquoise	OID21121
MZB1	brown	OID20732
MZT1	brown	OID21186
NAAA	blue	OID20931
NADK	blue	OID20178
NAMPT	blue	OID21227
NBL1	greenyellow	OID21486
NBN	blue	OID20442
NCAM1	black	OID20354
NCAM2	black	OID21095
NCAN	red	OID21055
NCF2	blue	OID20567
NCR1	turquoise	OID20566
NCS1	turquoise	OID21458
NDRG1	turquoise	OID20792
NECTIN2	turquoise	OID20222
NECTIN4	turquoise	OID21490
NEFL	turquoise	OID20871
NELL1	brown	OID21494
NELL2	red	OID20706
NFATC1	brown	OID20545
NFKBIE	blue	OID21212
NID1	brown	OID20362
NID2	pink	OID21085
NINJ1	turquoise	OID21167
NME3	brown	OID20789
NMNAT1	blue	OID20913
NOMO1	turquoise	OID21106
NOS1	turquoise	OID20863
NOS3	turquoise	OID20834
NOTCH3	black	OID20253
NPDC1	greenyellow	OID20205
NPM1	blue	OID20961
NPPC	blue	OID20568
NPTN	brown	OID21235
NPTX1	black	OID21074
NPTXR	red	OID20191
NPY	turquoise	OID21388
NRCAM	red	OID20229
NRP1	purple	OID20390
NRP2	black	OID21081
NRTN	turquoise	OID20465
NSFL1C	brown	OID21022
NT5C3A	brown	OID20553
NT5E	green	OID21498
NTF3	blue	OID20591
NTF4	brown	OID21208
NTproBNP	brown	OID20125
NTRK2	red	OID20136
NTRK3	turquoise	OID21057
NUB1	brown	OID20510
NUCB2	turquoise	OID21448
NUDC	turquoise	OID20623
NUDT2	brown	OID21308
NUDT5	turquoise	OID21115
NXPH1	red	OID20849
OBP2B	turquoise	OID20980
ODAM	red	OID20793
OGFR	turquoise	OID21360
OGN	black	OID21123
OLR1	blue	OID20183
OMD	brown	OID20725
OMG	red	OID21352
OPTC	turquoise	OID21362
OSCAR	turquoise	OID20776
OSM	blue	OID20574
OXT	brown	OID21047
P4HB	brown	OID21509
PADI2	brown	OID20467
PADI4	blue	OID20832
PAEP	black	OID20925
PAG1	brown	OID20108
PAMR1	green	OID21153
PAPPA	turquoise	OID20421
PARK7	brown	OID21160
PARP1	blue	OID20500
PBLD	green	OID20839
PCDH17	brown	OID20132
PCOLCE	turquoise	OID20384
PCSK9	brown	OID20235
PDCD1	turquoise	OID21396
PDCD1LG2	turquoise	OID21273
PDCD5	magenta	OID21021
PDCD6	turquoise	OID20163
PDGFA	pink	OID20313
PDGFB	pink	OID20741
PDGFC	blue	OID21183
PDGFRA	turquoise	OID20133
PDGFRB	brown	OID20268
PDLIM7	brown	OID20729
PEAR1	black	OID20257
PEBP1	brown	OID21087
PECAM1	brown	OID21131
PFKFB2	blue	OID21356
PGF	turquoise	OID20673
PGLYRP1	blue	OID20338
PHOSPHO1	turquoise	OID20922
PI3	turquoise	OID20326
PIGR	green	OID21102
PIK3AP1	blue	OID20587
PIK3IP1	purple	OID21094
PILRA	turquoise	OID21129
PILRB	turquoise	OID20197
PKLR	magenta	OID20682
PLA2G10	turquoise	OID21002
PLA2G15	brown	OID21473
PLA2G1B	red	OID20252
PLA2G2A	turquoise	OID20274
PLA2G4A	turquoise	OID20685
PLA2G7	brown	OID21105
PLAT	green	OID20247
PLAU	turquoise	OID21124
PLAUR	blue	OID20764
PLIN1	turquoise	OID20835
PLIN3	turquoise	OID20143
PLPBP	brown	OID20144
PLTP	black	OID20238
PLXDC1	turquoise	OID21258
PLXNA4	brown	OID20597
PLXNB2	turquoise	OID20317
PLXNB3	brown	OID20160
PM20D1	brown	OID20149
PMVK	brown	OID20850
PNLIPRP2	turquoise	OID20775
PODXL2	turquoise	OID21487
POLR2F	turquoise	OID21283
PON3	red	OID20777
PPCDC	turquoise	OID21027
PPIB	brown	OID20331
PPME1	magenta	OID21347
PPP1R12A	brown	OID21475
PPP1R2	blue	OID20176
PPP1R9B	blue	OID20643
PPP3R1	turquoise	OID20902
PPY	turquoise	OID21516
PQBP1	blue	OID21172
PRCP	turquoise	OID20337
PRDX1	turquoise	OID20962
PRDX5	brown	OID20644
PRDX6	magenta	OID21404
PRKAB1	brown	OID20444
PRKAR1A	brown	OID20146
PRKRA	brown	OID21225
PRL	brown	OID21033
PROC	turquoise	OID20402
PROK1	turquoise	OID20543
PRSS2	turquoise	OID20364
PRSS27	turquoise	OID20212
PRSS8	green	OID20763
PRTG	brown	OID21443
PRTN3	blue	OID20329
PSG1	turquoise	OID20916
PSIP1	turquoise	OID20534
PSMD9	magenta	OID21304
PSME1	magenta	OID20969
PSME2	turquoise	OID20989
PSMG3	magenta	OID20549
PSPN	blue	OID20511
PTGDS	purple	OID20408
PTH1R	turquoise	OID20571
PTK7	turquoise	OID20880
PTPN1	brown	OID20908
PTPN6	blue	OID20717
PTPRF	turquoise	OID20310
PTPRM	turquoise	OID20598
PTPRN2	red	OID20912
PTPRS	purple	OID20306
PTS	green	OID20847
PTX3	blue	OID20570
PVALB	brown	OID21420
PVR	turquoise	OID21011
PXN	blue	OID20822
QDPR	green	OID20174
QPCT	turquoise	OID20320
RAB6A	brown	OID20608
RABEPK	blue	OID21163
RABGAP1L	turquoise	OID20447
RAD23B	turquoise	OID21166
RARRES1	brown	OID21177
RARRES2	pink	OID20373
RASSF2	blue	OID21194
RBKS	green	OID20986
RBP2	turquoise	OID21365
RBP5	green	OID21369
RCOR1	turquoise	OID20073
REG1A	turquoise	OID20415
REG1B	turquoise	OID20266
REG3A	turquoise	OID20258
REG4	blue	OID20784
RELT	turquoise	OID21142
REN	blue	OID20201
RET	blue	OID21346
RETN	blue	OID20327
RGMA	red	OID21065
RGMB	greenyellow	OID21045
RHOC	brown	OID20950
RILP	magenta	OID21436
RNASE3	blue	OID20203
RNASET2	blue	OID20321
RNF41	blue	OID21179
ROBO1	turquoise	OID20734
ROBO2	turquoise	OID21007
ROR1	greenyellow	OID20224
RP2	turquoise	OID21302
RRM2	turquoise	OID21187
RRM2B	turquoise	OID21174
RSPO1	turquoise	OID20938
RSPO3	red	OID21415
RTBDN	red	OID21343
RTN4R	green	OID21424
RWDD1	brown	OID21015
S100A11	blue	OID20130
S100A12	blue	OID21374
S100A16	turquoise	OID20878
S100A4	blue	OID21519
S100P	turquoise	OID20103
SAMD9L	brown	OID20536
SCAMP3	brown	OID21332
SCARA5	turquoise	OID21058
SCARB1	blue	OID20805
SCARF1	brown	OID20297
SCARF2	black	OID21048
SCG2	greenyellow	OID21400
SCG3	red	OID20728
SCGB1A1	turquoise	OID20688
SCGB3A2	brown	OID20723
SCGN	turquoise	OID20457
SCLY	green	OID21425
SCRN1	turquoise	OID20542
SDC1	turquoise	OID20169
SDC4	pink	OID20216
SELE	turquoise	OID20290
SELP	brown	OID20379
SEMA3F	turquoise	OID20186
SEMA4C	turquoise	OID21329
SEMA4D	brown	OID21020
SEMA7A	turquoise	OID20283
SEPTIN9	blue	OID21279
SERPINA11	turquoise	OID20281
SERPINA12	blue	OID20219
SERPINA9	brown	OID21284
SERPINB1	blue	OID21088
SERPINB6	brown	OID21023
SERPINB8	turquoise	OID20630
SERPINB9	brown	OID20932
SERPINE1	pink	OID20342
SETMAR	turquoise	OID20948
SEZ6L	red	OID21488
SEZ6L2	red	OID21289
SF3B4	brown	OID21278
SFRP1	turquoise	OID20984
SFTPA2	brown	OID21218
SFTPD	turquoise	OID20214
SH2B3	brown	OID21222
SH2D1A	turquoise	OID20514
SHMT1	green	OID20714
SIAE	brown	OID21503
SIGLEC1	turquoise	OID20690
SIGLEC10	turquoise	OID20537
SIGLEC6	turquoise	OID21394
SIGLEC7	turquoise	OID20190
SIGLEC9	turquoise	OID21390
SIRPA	turquoise	OID20304
SIRPB1	turquoise	OID20739
SIRT2	brown	OID21375
SKAP1	blue	OID20906
SKAP2	brown	OID20761
SLAMF1	turquoise	OID20496
SLAMF6	turquoise	OID21254
SLAMF7	turquoise	OID20602
SLAMF8	turquoise	OID21214
SLC16A1	brown	OID20799
SLC27A4	brown	OID20814
SLC39A14	turquoise	OID20852
SLC39A5	brown	OID20539
SLIT2	turquoise	OID20862
SLITRK2	turquoise	OID21409
SLITRK6	brown	OID20094
SMOC1	turquoise	OID21461
SMOC2	turquoise	OID20730
SMPD1	turquoise	OID21028
SMPDL3A	turquoise	OID20676
SNAP23	brown	OID20218
SNAP29	brown	OID21506
SNCG	turquoise	OID20971
SNX9	brown	OID20135
SOD1	brown	OID20386
SOD2	brown	OID21114
SORCS2	turquoise	OID21262
SORD	green	OID21453
SORT1	brown	OID20213
SOST	turquoise	OID20204
SPARC	pink	OID21511
SPARCL1	purple	OID20361
SPINK1	turquoise	OID21097
SPINK4	turquoise	OID20509
SPINK5	turquoise	OID21148
SPINK6	brown	OID21450
SPINT1	turquoise	OID21109
SPINT2	pink	OID20720
SPOCK1	turquoise	OID20924
SPON1	turquoise	OID20759
SPON2	turquoise	OID20221
SPP1	turquoise	OID20322
SPRY2	turquoise	OID20475
SRC	brown	OID21521
SRP14	blue	OID21324
SRPK2	blue	OID20502
SSB	brown	OID20818
SSC4D	green	OID20182
SSC5D	blue	OID20351
ST3GAL1	brown	OID21322
ST6GAL1	turquoise	OID20302
STAMBP	turquoise	OID20955
STAT5B	blue	OID21277
STC1	turquoise	OID21014
STC2	turquoise	OID21157
STIP1	brown	OID21077
STK11	brown	OID20077
STK24	brown	OID20837
STX16	brown	OID21170
STX4	brown	OID21326
STX6	brown	OID21219
STX8	brown	OID20531
SUGT1	brown	OID21229
SULT1A1	brown	OID21031
SUMF2	brown	OID21032
SUSD1	brown	OID20072
SUSD2	black	OID21098
TACC3	brown	OID21285
TACSTD2	turquoise	OID21447
TAFA5	greenyellow	OID21321
TARBP2	brown	OID20870
TBC1D17	brown	OID20844
TBC1D23	brown	OID21286
TBC1D5	brown	OID20521
TBCB	brown	OID20993
TBCC	brown	OID20942
TBL1X	brown	OID21220
TCL1A	blue	OID20987
TCN2	turquoise	OID20341
TDGF1	blue	OID20816
TDRKH	brown	OID20875
TFF1	brown	OID21154
TFF2	brown	OID20787
TFF3	turquoise	OID20371
TFPI	turquoise	OID20388
TFPI2	turquoise	OID21512
TFRC	black	OID20369
TGFA	blue	OID20600
TGFB1	pink	OID20621
TGFBI	turquoise	OID20417
TGFBR3	turquoise	OID20255
TGM2	magenta	OID20141
THBD	turquoise	OID20231
THBS2	turquoise	OID21104
THBS4	black	OID20368
THOP1	turquoise	OID20194
THPO	pink	OID20098
THY1	greenyellow	OID21050
TIE1	turquoise	OID20303
TIMD4	turquoise	OID20375
TIMP1	pink	OID20418
TIMP3	blue	OID20684
TIMP4	turquoise	OID21147
TJAP1	brown	OID21477
TLR3	turquoise	OID20612
TMPRSS15	blue	OID21364
TMPRSS5	brown	OID20947
TMSB10	turquoise	OID21118
TNC	turquoise	OID20359
TNF	blue	OID20473
TNFRSF10A	turquoise	OID20967
TNFRSF10B	turquoise	OID20981
TNFRSF10C	blue	OID20265
TNFRSF11A	turquoise	OID20646
TNFRSF11B	turquoise	OID20735
TNFRSF12A	turquoise	OID21482
TNFRSF13B	turquoise	OID20702
TNFRSF13C	turquoise	OID20480
TNFRSF14	brown	OID20783
TNFRSF19	turquoise	OID21446
TNFRSF1A	turquoise	OID21155
TNFRSF1B	turquoise	OID21145
TNFRSF21	turquoise	OID21052
TNFRSF4	turquoise	OID20653
TNFRSF6B	turquoise	OID20964
TNFRSF8	turquoise	OID21049
TNFRSF9	turquoise	OID20985
TNFSF10	blue	OID20611
TNFSF11	brown	OID20592
TNFSF12	pink	OID20624
TNFSF13	turquoise	OID20733
TNFSF13B	turquoise	OID20272
TNFSF14	blue	OID20953
TNR	turquoise	OID20957
TNXB	purple	OID21107
TPMT	brown	OID21270
TPP1	blue	OID20750
TPPP3	turquoise	OID20842
TPSAB1	turquoise	OID20642
TRAF2	blue	OID20507
TREM2	turquoise	OID20731
TREML2	brown	OID21120
TRIAP1	turquoise	OID21403
TRIM21	turquoise	OID20533
TSHB	turquoise	OID20129
TXLNA	blue	OID20952
TXNDC15	turquoise	OID21495
TXNDC5	brown	OID21012
TXNRD1	turquoise	OID21135
TYMP	turquoise	OID20234
TYRO3	turquoise	OID20161
UBAC1	turquoise	OID21336
ULBP2	turquoise	OID20919
UMOD	brown	OID20237
USP8	brown	OID20110
UXS1	blue	OID21189
VAMP5	blue	OID20071
VASN	purple	OID20345
VAT1	turquoise	OID21382
VCAM1	purple	OID20396
VCAN	turquoise	OID21026
VEGFA	blue	OID20650
VEGFC	pink	OID21524
VEGFD	brown	OID20662
VIM	blue	OID20053
VMO1	brown	OID21381
VNN2	blue	OID21310
VPS37A	brown	OID21355
VSIG4	turquoise	OID21144
VSIR	brown	OID20131
VSTM1	blue	OID20851
VTA1	blue	OID21016
VTCN1	brown	OID21164
VWA1	turquoise	OID21421
VWC2	greenyellow	OID20936
VWF	brown	OID20256
WARS	turquoise	OID21084
WFDC12	turquoise	OID21462
WFDC2	turquoise	OID21505
WFIKKN1	blue	OID20939
WFIKKN2	red	OID20785
WIF1	brown	OID21464
WNT9A	turquoise	OID20460
WWP2	blue	OID20926
XCL1	blue	OID21398
XG	black	OID20259
XPNPEP2	brown	OID21508
XRCC4	turquoise	OID20869
YES1	brown	OID21348
ZBTB16	brown	OID21205
ZBTB17	turquoise	OID20082

## Sheet: Fig4b_rvals
	AD.HI	Eos	SCORAD	BSA	EASI	CysC	Platelet	WBC	NEUT	IGA	AGEDiag	PGI.S.AD	ItchNRS	IgE	ALP	PreSysImSu	PreCyc	ADSS	PreTCNI	HADSDpr	PainNRS	POEM	DLQI	AST	ALT	HGB	Urate	SEX	Creat	CholtoHDL	TRIG	IgA	BMI	Weight	Flare1yr	HADSAnx	IgM	HDL	ALB	BUN	Age	LDL	CHOL	PROT	LYM	IgG	PreSys	PreSysCS	eGFR
MEgreen	0.356242	0.111794	0.304313	0.279344	0.260712	0.189278	0.0375191	0.237236	0.199427	0.227214	0.3713	0.23846	0.114186	0.147843	0.296647	0.282335	0.282335	0.0469647	0.0703764	0.106641	0.0238894	0.00673971	0.0425163	0.750142	0.750478	0.517865	0.43962	0.430575	0.23542	0.455155	0.432759	0.271878	0.381536	0.535928	-0.107168	-0.206717	-0.299061	-0.308219	0.10898	-0.0126249	0.209912	0.259789	0.266805	0.182443	0.138964	0.041726	0.217375	0.140318	-0.139569
MEmagenta	0.518017	0.357239	0.384048	0.249143	0.258727	0.337623	0.129819	0.405998	0.383161	0.380219	0.273053	0.276099	0.168199	0.175571	0.290896	0.247739	0.247739	0.105372	0.0696817	0.0391249	-0.0594642	0.0555897	-0.0212598	0.355107	0.295734	0.519374	0.404939	0.362755	0.254432	0.246105	0.215348	0.131254	0.228725	0.272851	-0.0931299	-0.27512	-0.251822	-0.250891	-0.0263156	-0.168737	0.109436	0.0667855	0.0342207	0.00371294	-0.030027	0.0118057	0.065766	0.0231433	-0.123063
MEturquoise	0.781471	0.555959	0.593861	0.546251	0.512704	0.494265	0.356874	0.411871	0.317667	0.389296	0.298181	0.356859	0.384233	0.383486	0.347556	0.242398	0.242398	0.297017	0.096298	0.328122	0.327497	0.271349	0.230242	0.433094	0.116826	0.279099	0.345361	0.234249	0.19488	0.148048	0.103966	0.0336756	-0.0383536	-0.00674893	-0.165464	-0.0214892	-0.165141	-0.250948	-0.155458	-0.1907	0.130154	-0.0811699	-0.146049	-0.0322651	-0.0522087	-0.0301675	0.0510872	-0.0741107	-0.1748
MEblue	0.733265	0.540869	0.389334	0.355234	0.335026	0.252556	0.457603	0.578014	0.511895	0.375092	0.188436	0.219814	0.0982594	0.246535	0.223354	0.152847	0.152847	0.0902787	0.0627827	0.195904	0.134193	0.0863473	0.142381	0.235076	0.0909506	0.193342	0.205345	0.146157	0.0615534	0.151396	0.163331	0.034827	0.102812	0.0520342	-0.0428876	-0.176949	-0.136173	-0.260038	-0.083614	-0.271122	-0.111969	-0.0682253	-0.115767	0.0353186	0.0650084	0.0399327	-0.104127	-0.21355	0.077517
MEbrown	0.641465	0.355522	0.306437	0.336248	0.33772	0.163008	0.26627	0.294581	0.275079	0.217676	0.197203	0.184547	0.122702	0.176072	0.154221	0.0986484	0.0986484	0.282311	0.217635	0.173218	0.102487	0.114975	0.108993	0.247114	0.136235	0.0908366	0.0882603	0.0993646	0.0121964	0.00311136	-0.0634192	0.0947465	-0.015066	-0.0362324	-0.0390731	-0.137808	-0.14272	-0.159817	-0.17705	-0.0697126	-0.0795902	-0.149793	-0.232132	-0.110464	-0.058787	-0.0241139	-0.0191863	-0.07938	0.0836658
MEpink	0.388785	0.223886	0.243021	0.147589	0.171793	0.0740824	0.475013	0.341055	0.357556	0.298652	0.272691	0.103729	0.108133	0.184156	0.0744311	-0.0474233	-0.0474233	0.0303305	0.0355655	0.0853628	0.177356	0.0195457	0.122735	0.0275566	-0.00835294	0.0108003	-0.0821479	-0.116624	-0.196592	0.125337	0.131997	0.0661564	0.097844	-0.061755	0.0655205	-0.139373	-0.0661422	-0.0729715	-0.122665	-0.304025	0.145227	0.0649139	0.0758553	0.0547472	-0.0401306	-0.0231512	-0.020137	-0.13188	0.0476505
MEpurple	0.48982	0.188475	0.300125	0.25245	0.260838	0.403039	0.166999	0.0410353	-0.0211272	-0.0265873	0.23911	0.203899	0.212696	0.260679	0.0154901	0.0725652	0.0725652	0.141106	0.0990945	0.0713558	0.141473	0.00733054	-0.0236295	0.139322	-0.0099987	0.134029	0.140223	-0.0290168	0.178775	0.0537024	-0.0822446	-0.0847189	-0.00580316	-0.0420493	0.0829796	0.0398307	0.0388226	-0.00519413	-0.0840836	0.00845494	0.0794912	0.0885483	0.0459029	-0.0329985	0.0592599	0.0148382	-0.0779486	-0.0894792	-0.294013
MEgreenyellow	0.433871	0.289979	0.209703	0.149731	0.121798	0.387103	0.22913	0.00805488	-0.0659093	-0.0327274	0.179694	0.175774	0.211446	0.0993698	0.136251	0.0404944	0.0404944	0.041483	0.0605838	0.17859	0.154156	0.126449	0.0690712	0.050347	-0.159078	-0.0400968	-0.0640668	-0.169394	0.135488	-0.0873378	-0.129185	-0.159979	-0.250251	-0.345029	0.153383	0.184562	0.0056613	0.0893275	-0.117	-0.0726462	0.0239859	-0.0423818	-0.0506527	-0.111907	-0.0868421	-0.116818	-0.0873647	-0.122079	-0.299079
MEblack	0.165529	-0.206317	0.0120204	-0.0732401	-0.05314	-0.162514	-0.183124	-0.332173	-0.341755	-0.239597	0.158064	0.0513983	0.00386995	-0.0182917	-0.106709	-0.0839944	-0.0839944	-0.0140529	0.0280708	-0.0708799	0.015175	-0.120151	-0.101442	-0.0440818	-0.0778071	-0.225707	-0.30717	-0.394807	-0.180438	-0.0610428	-0.0880368	-0.000206919	-0.0103099	-0.127403	0.246201	0.139988	0.227014	0.203709	0.0317367	0.0168329	0.0803114	0.114784	0.159427	0.0707002	0.074326	0.0355821	-0.0976686	-0.0148636	-0.117899
MEred	0.176714	-0.0426729	-0.0995801	-0.234535	-0.230626	0.0486478	-0.102245	-0.223075	-0.240695	-0.242563	0.0461949	-0.0400873	-0.0654529	-0.159082	-0.0265847	-0.178664	-0.178664	-0.112935	0.108169	0.100785	0.0301669	0.02656	-0.0288561	-0.0631203	-0.128497	-0.15183	-0.256262	-0.168689	0.0388266	-0.162995	-0.174155	-0.226202	-0.500043	-0.524952	0.274855	0.277181	0.0819588	0.179903	0.236225	0.0763266	-0.233427	-0.0428425	-0.0283849	0.117262	-0.0453643	0.00264982	-0.0868912	0.031708	-0.0188816
[truncated: 2 more columns]

[truncated: 8 more sheets: Fig4b_adjpvals, Fig6a, Fig6b, Table3GSEAresult, Table3ORAresult, SupFig1a_tsne_k4alldata, SupFig1b_tsne_k3patientdata, SupFig1table]
